# Supplementary material for: Coreopsis tinctoria Nutt. attenuates ultraviolet A photodamage by suppressing endoplasmic reticulum stress-induced apoptosis via Nrf2 crosstalk
Source: Front Pharmacol. 2025 Dec 12;16:1686234. doi: 10.3389/fphar.2025.1686234 (PMC12741067; doi:10.3389/fphar.2025.1686234)
Supplement: Supplementary file 2 [file DataSheet1.xlsx]

## Sheet: Sheet1
Index	Compounds	物质	Class I	物质一级分类	Class II	物质二级分类	Formula	Q1 (Da)	Q3 (Da)	Molecular weight (Da)	Ionization model	Level	CAS	cpd_ID	XJF-1	XJF-2	XJF-3		XJL	kegg_map
Cmsp002257	Peonidin-3-O-sambubioside	芍药花素-3-O-桑布双糖苷	Flavonoids	黄酮	Anthocyanidins	花青素	C27H31O15+	595.16	301.07	595.166	[M]+	3	-	-	138167	163658	146576	448401	253127	-
Cmsp004086	Dihydrokaempferide	二氢山柰素	Flavonoids	黄酮	Flavanonols	二氢黄酮醇	C16H14O6	303.09	229.08	302.079	[M+H]+	3	137225-59-3	-	167286	312207	256624	736118	131747	-
Cmsp008121	Sakuranetin	5,4'-二羟基-7-甲氧基黄烷酮 (樱花素)	Flavonoids	黄酮	Flavanones	二氢黄酮	C16H14O5	287.09	167.03	286.084	[M+H]+	3	2957-21-3	C09833	14233	11378.5	18581.7	44193.2	28228.6	ko00941,ko01110
Wasdp02452	7-(1-hydroxyethyl)chromen-2-one	7-(1-羟乙基)色烯-2-酮	Lignans and Coumarins	木脂素和香豆素	Coumarins	香豆素	C11H10O3	191.07	147.04	190.063	[M+H]+	1	-	-	11519.7	11519.7	11519.7	34559	57598.3	-
Lmzp002365	Hesperetin 7-O-glucoside*	橙皮素-7-O-葡萄糖苷*	Flavonoids	黄酮	Flavanones	二氢黄酮	C22H24O11	465.14	303.09	464.132	[M+H]+	1	31712-49-9	C16422	13459.3	13459.3	13459.3	40377.8	67296.3	ko00941
Cmyp005062	Salireposide	柳匍匐苷	Phenolic acids	酚酸类	Phenolic acids	酚酸类	C20H22O9	407.13	245.08	406.126	[M+H]+	3	16955-55-8	-	41802.8	76834.9	60161.8	178800	25637.3	-
Cmyp005063	Grandidentatin	大齿杨苷	Phenolic acids	酚酸类	Phenolic acids	酚酸类	C21H28O9	425.18	147.04	424.173	[M+H]+	2	15732-48-6	C10463	252714	228991	247079	728784	323311	-
Cwjp002544	Cyanidin-3-O-(6''-O-feruloyl)sophoroside-5-O-(6'''-O-malonyl)glucoside	矢车菊素-3-O-(6''-O-阿魏酰)槐糖苷-5-O-(6'''-O-丙二酰)葡萄糖苷	Flavonoids	黄酮	Anthocyanidins	花青素	C46H51O27+	1035.26	287.06	1035.26	[M]+	3	-	-	4635.5	9270	20116.8	34022.3	927.1	-
Wacyp04478	4-(2,6-Dihydroxybenzoyl)-3-Formyl-5-Hydroxybenzoic acid	4-(2,6-二羟基苯甲酰基)-3-甲酰基-5-羟基苯甲酸	Phenolic acids	酚酸类	Phenolic acids	酚酸类	C15H10O7	303.05	165.02	302.043	[M+H]+	1	127448-92-4	-	13885.6	13885.6	13885.6	41656.9	69428.1	-
Wbtp004753	1,2,3,7,8-pentahydroxy-6-methylanthracene-9,10-dione*	1,2,3,7,8-五羟基-6-甲基蒽-9,10-二酮*	Flavonoids	黄酮	Other Flavonoids	其它类黄酮	C15H10O7	303.05	229.05	302.043	[M+H]+	1	-	-	23087.6	23087.6	23087.6	69262.8	115438	-
HJAP007	Syringetin-3-O-(6''-Acetyl)glucoside	丁香亭-3-O-(6''-乙酰)葡萄糖苷	Flavonoids	黄酮	Flavonols	黄酮醇	C25H26O14	551.14	347.08	550.132	[M+H]+	2	-	-	190986	183722	181465	556174	12581.6	-
MWStz479	3-Methoxyapigenin	异山柰素	Flavonoids	黄酮	Flavonols	黄酮醇	C16H12O6	299.06	255.03	300.063	[M-H]-	1	1592-70-7	C05902	24050.1	24050.1	24050.1	72150.3	120251	-
HJAP020	Eriodictyol-5,3'-Di-O-glucoside	圣草酚-5,3'-二-O-葡萄糖苷	Flavonoids	黄酮	Flavanones	二氢黄酮	C27H32O16	613.15	289.07	612.169	[M+H]+	3	-	-	158230	215802	235743	609775	59327.8	-
HJAP057	Dihydroxy-dimethoxyflavone*	二羟基二甲氧基黄酮*	Flavonoids	黄酮	Flavonols	黄酮醇	C17H14O6	315.09	282.06	314.079	[M+H]+	3	-	-	19106.8	25559.2	26770.1	71436.1	3821.37	-
HJAP134	Pinocembrin-7-O-sophoroside	乔松素-7-O-槐糖苷	Flavonoids	黄酮	Flavanones	二氢黄酮	C27H32O14	581.18	257.08	580.179	[M+H]+	3	-	-	29076.5	29577.1	42299.9	100953	10050.6	-
HJAP135	Pinocembrin-7-O-(6''-O-malonyl)glucoside	乔松素-7-O-(6''-O-丙二酰)葡萄糖苷	Flavonoids	黄酮	Flavanones	二氢黄酮	C24H24O12	505.12	257.08	504.127	[M+H]+	2	-	-	507146	579070	508882	1.5951e+06	139239	-
Hajp009554	2',4'-Dihydroxy-4-methoxychalcone*	2',4'-二羟基-4-甲氧基查耳酮*	Flavonoids	黄酮	Chalcones	查耳酮	C16H14O4	271.1	167.03	270.089	[M+H]+	3	19309-14-9	-	11512	10439.6	12637.5	34589.1	5150.84	-
Happ001706	Delphinidin-acetyl-glucoside-glucoside	飞燕草素-乙酰葡萄糖-葡萄糖	Flavonoids	黄酮	Anthocyanidins	花青素	C29H33O18+	669.16	303.05	669.167	[M]+	3	-	-	23379.8	22386.5	15710.9	61477.2	9805.13	-
Happ002089	Petunidin-acetyl-glucoside-glucoside	牵牛花素-乙酰葡萄糖-葡萄糖	Flavonoids	黄酮	Anthocyanidins	花青素	C30H35O18+	683.18	317.07	683.182	[M]+	3	-	-	13175.5	31000	48187.4	92362.9	25089.3	-
Lahp004500	Quercetin-sinapyl-glucoside	槲皮素芥子酰葡萄糖苷	Flavonoids	黄酮	Flavonols	黄酮醇	C32H30O16	671.16	207.06	670.153	[M+H]+	1	-	-	55280.4	37840.5	32223.9	125345	6444.78	-
Hmbp003234	1-O-Caffeoylglycerol	1-O-咖啡酰单甘油	Phenolic acids	酚酸类	Phenolic acids	酚酸类	C12H14O6	255.09	163.03	254.079	[M+H]+	3	-	-	110611	110611	110611	331834	553056	-
Hmcp001489	Isorhamnetin-3-O-(2''-O-glucosyl)galactoside-7-O-glucoside	异鼠李素-3-O-(2''-O-葡萄糖基)半乳糖苷-7-O-葡萄糖苷	Flavonoids	黄酮	Flavonols	黄酮醇	C34H42O22	803.23	317.06	802.217	[M+H]+	3	-	-	3400.41	3400.41	3400.41	10201.2	17002	-
MWSslk013	Tectoridin*	鸢尾苷*	Flavonoids	黄酮	Isoflavones	异黄酮	C22H22O11	463.12	301.09	462.116	[M+H]+	1	611-40-5	C10533	46754.5	46754.5	46754.5	140263	233772	-
Lazp005423	Pendulone	垂崖豆藤异黄烷醌	Flavonoids	黄酮	Other Flavonoids	其它类黄酮	C17H16O6	317.1	167.03	316.095	[M+H]+	1	69359-09-7	-	43095.9	51800.9	61601.6	156498	17215.6	-
Hmcp001858	Kaempferol-3-O-arabinoside-7-O-rhamnoside	山柰酚-3-O-阿拉伯糖苷-7-O-鼠李糖苷	Flavonoids	黄酮	Flavonols	黄酮醇	C26H28O14	565.15	287.05	564.148	[M+H]+	3	-	-	23908.2	20279.5	20865.8	65053.5	36272.7	-
mws0032	Myricetin	杨梅素	Flavonoids	黄酮	Flavonols	黄酮醇	C15H10O8	319.04	153.02	318.038	[M+H]+	1	529-44-2	C10107	55752.6	59699.3	55699.9	171152	49762	ko00941,ko00944,ko01110
MWStz352	Theogallin*	3-O-没食子酰奎宁酸*	Phenolic acids	酚酸类	Phenolic acids	酚酸类	C14H16O10	343.07	191.06	344.074	[M-H]-	1	17365-11-6	C10834	81477	77396.3	98410.9	257284	90160.8	-
Hmcp003223	Limocitrin (5,7,4'-trihydroxy-8,3'-dimethoxyflavone)*	柠檬素*	Flavonoids	黄酮	Flavonols	黄酮醇	C17H14O8	347.07	332.05	346.069	[M+H]+	3	489-33-8	-	27704.4	30329.5	29897.8	87931.7	5540.88	-
Hmcp005575	Quercetin-5,4'-di-O-glucoside	槲皮素-5,4'-二-O-葡萄糖苷	Flavonoids	黄酮	Flavonols	黄酮醇	C27H30O17	627.15	303.05	626.148	[M+H]+	2	-	-	809857	584738	591505	1.9861e+06	224600	-
Hmgp001758	Patuletin 3-O-beta-gentiobioside	万寿菊素-3-O-β-龙胆二糖苷	Flavonoids	黄酮	Flavonols	黄酮醇	C28H32O18	657.17	333.06	656.159	[M+H]+	3	101021-28-7	-	182151	176473	139517	498141	39694.6	-
Hmgp001927	Patuletin-7-O-gentiobioside	万寿菊素-7-O-龙胆二糖苷	Flavonoids	黄酮	Flavonols	黄酮醇	C28H32O18	657.17	333.06	656.159	[M+H]+	3	-	-	114587	125002	169209	408798	22917.4	-
ZBN0048	Kaempferol-3-O-(6''-galloyl)glucoside	山柰酚-3-O-(6''-没食子酰)葡萄糖苷	Flavonoids	黄酮	Flavonols	黄酮醇	C28H24O15	599.1	447.09	600.111	[M-H]-	1	56317-05-6	-	112063	67730.5	86114.1	265907	21455.6	-
Hmgp002947	1,3,6-trihydroxy-2,5,7-trimethoxyxanthen-9-one	1,3,6-三羟基-2,5,7-三甲氧基-9-蒽酮	Flavonoids	黄酮	Other Flavonoids	其它类黄酮	C16H14O8	335.08	247.06	334.069	[M+H]+	3	-	-	2987.61	2987.61	2987.61	8962.83	14938.1	-
Hmgp003163	3,3',5,7-Tetrahydroxy-4',6-Dimethoxyflavone; (Laciniatin)*	3,3',5,7-四羟基-4',6-二甲氧基黄酮*	Flavonoids	黄酮	Flavonols	黄酮醇	C17H14O8	347.08	332.05	346.069	[M+H]+	3	74161-28-7	-	28596.7	30581.9	37122.8	96301.5	5719.34	-
Hmhp005335	Dihydrobaicalein	二氢黄芩素	Flavonoids	黄酮	Flavanones	二氢黄酮	C15H12O5	273.07	169.01	272.068	[M+H]+	3	35683-17-1	-	2697.97	2697.97	2697.97	8093.92	13489.9	-
Zbkn007608	4,4'-Dihydroxybibenzyl	4,4'-二羟基联苄	Phenolic acids	酚酸类	Phenolic acids	酚酸类	C14H14O2	213.09	106.04	214.099	[M-H]-	1	6052-84-2	C14341	97119.9	87530.7	92834.1	277485	91781.8	-
Hmlp005105	3,7-dihydroxy-4'-methoxyflavone	3,7-二羟基-4'-甲氧基黄酮	Flavonoids	黄酮	Flavonols	黄酮醇	C16H12O5	285.08	270.05	284.068	[M+H]+	3	-	-	225561	228957	198251	652770	37689	-
Hmlp005443	6,7-Dihydroxyflavone	6,7-二羟基黄酮	Flavonoids	黄酮	Flavones	黄酮	C15H10O4	255.07	137.02	254.058	[M+H]+	3	38183-04-9	-	43635.4	37954.6	53478.4	135068	7590.92	-
Hmlp005624	3',7-dihydroxy-4'-methoxyflavone	3',7-二羟基-4'-甲氧基黄酮	Flavonoids	黄酮	Flavones	黄酮	C16H12O5	285.08	270.05	284.068	[M+H]+	3	54867-60-6	-	191513	194680	195990	582183	76231.5	-
Hmlp005803	4,4'-dihydroxy-2'-methoxychalcone	4,4'-二羟基-2'-甲氧基查耳酮	Flavonoids	黄酮	Chalcones	查耳酮	C16H14O4	271.1	121.03	270.089	[M+H]+	3	112408-67-0	C15531	66845.3	99915.4	66286.2	233047	139021	-
Hmlp006030	4,4'-Dihydroxy-2-methoxychalcone; Echinatin	4,4'-二羟基-2-甲氧基查耳酮; 刺甘草查耳酮	Flavonoids	黄酮	Chalcones	查耳酮	C16H14O4	271.1	151.04	270.089	[M+H]+	3	34221-41-5	-	25986.2	28476.7	31440.2	85903.1	5197.24	-
Hmlp006326	2',4'-dihydroxy-4-methoxydihydrochalcone	2',4'-二羟基-4-甲氧基二氢查耳酮	Flavonoids	黄酮	Chalcones	查耳酮	C16H16O4	273.11	137.06	272.105	[M+H]+	3	93435-21-3	-	3.16298e+06	3.19918e+06	2.94312e+06	9.30528e+06	1.91386e+06	-
Hmlp006426	4,4'-dihydroxy-2,6-dimethoxydihydrochalcone	4,4'-二羟基-2,6-二甲氧基二氢查耳酮	Flavonoids	黄酮	Chalcones	查耳酮	C17H18O5	303.12	167.07	302.115	[M+H]+	3	151752-08-8	-	51892.3	58255.9	56055.5	166204	10378.5	-
Hmlp006964	5,6,7-Trimethoxycoumarin	5,6,7-三甲氧基香豆素	Lignans and Coumarins	木脂素和香豆素	Coumarins	香豆素	C12H12O5	237.07	176.04	236.069	[M+H]+	3	55085-47-7	C09313	5123.93	5123.93	5123.93	15371.8	25619.7	-
Hmlp007296	2,4-dihydroxy-4'-methoxychalcone	2,4-二羟基-4'-甲氧基查耳酮	Flavonoids	黄酮	Chalcones	查耳酮	C16H14O4	271.1	151.04	270.089	[M+H]+	3	-	-	309643	283256	291894	884794	230837	-
Hmmp002248	Pelargonidin-3-O-glucoside-5-O-arabinoside	天竺葵素-3-O-葡萄糖苷-5-O-阿拉伯糖苷	Flavonoids	黄酮	Anthocyanidins	花青素	C26H29O14+	565.15	271.06	565.155	[M]+	3	-	-	114199	122779	165986	402964	23459.5	-
Hmmp002447	Apigenin-7-O-rutinoside-4'-O-rhamnoside	芹菜素-7-O-芸香糖苷-4'-O-鼠李糖苷	Flavonoids	黄酮	Flavones	黄酮	C33H40O18	725.2	433.11	724.221	[M+H]+	3	-	-	35370	6286.08	19827.6	61483.6	1257.22	-
Hmqp003066	Luteolin-7-O-(6'''-malonyl)sophoroside-5-O-arabinoside	木犀草素-7-O-(6'''-丙二酰)槐糖苷-5-O-阿拉伯糖苷	Flavonoids	黄酮	Flavones	黄酮	C35H40O23	829.2	287.06	828.196	[M+H]+	3	-	-	5303.18	5303.18	5303.18	15909.5	26515.9	-
Hmyp008708	Izalpinin	良姜素	Flavonoids	黄酮	Flavonols	黄酮醇	C16H12O5	285.08	242.06	284.068	[M+H]+	3	480-14-8	-	8792.07	3582.34	14537.4	26911.8	716.468	-
Hmzp003994	Pedaliin*	胡麻素-6-O-葡萄糖苷*	Flavonoids	黄酮	Flavones	黄酮	C22H22O12	479.12	317.08	478.111	[M+H]+	3	22860-72-6	-	5.5313e+06	7.76659e+06	7.37449e+06	2.06724e+07	1.01997e+06	-
Hmzp007128	Sesaminol	芝麻素酚	Lignans and Coumarins	木脂素和香豆素	Lignans	木脂素	C20H18O7	371.12	149.03	370.105	[M+H]+	3	74061-79-3	C22597	19914.6	19914.6	19914.6	59743.7	99572.9	-
Labp005057	Limocitrin malonyl glucoside	柠檬素 丙二酰葡萄糖苷	Flavonoids	黄酮	Flavonols	黄酮醇	C26H26O16	595.13	347.08	594.122	[M+H]+	2	-	-	422459	387815	603550	1.41382e+06	20877.8	-
Ladp005087	Formononetin rhamnoside	芒柄花素-鼠李糖苷	Flavonoids	黄酮	Isoflavones	异黄酮	C22H22O8	415.14	269.08	414.132	[M+H]+	2	-	-	102963	94073.4	109791	306828	19741.6	-
PD0593781	2,2',4'-Trihydroxychalcone	2,2',4'-三羟基查尔酮	Flavonoids	黄酮	Chalcones	查耳酮	C15H12O4	257.08	147.05	256.074	[M+H]+	1	26962-50-5	-	113283	102302	81855.1	297441	34528.7	-
Lafp002722	3-Hydroxy-1-(4-hydroxy-3,5-dimethoxy-phenyl)-propan-1-one glucoside	3-羟基-1-(4-羟基-3,5-二甲氧基-苯基)-丙烷-1-酮 葡萄糖苷	Phenolic acids	酚酸类	Phenolic acids	75	C17H24O10	389.15	155.07	388.136	[M+H]+	3	-	-	31530.1	42403.2	34203.4	108137	43492.3	-
Lafp004008	Berchemol	Berchemol	Lignans and Coumarins	木脂素和香豆素	Lignans	木脂素	C20H24O7	377.16	151.04	376.152	[M+H]+	3	-	-	25567.5	51148	22154	98869.5	4430.79	-
Lafp006517	Arctigenin	牛蒡子苷元	Lignans and Coumarins	木脂素和香豆素	Lignans	木脂素	C21H24O6	373.17	137.06	372.157	[M+H]+	3	7770-78-7	C10545	24107.2	25690.1	27888.8	77686.1	12996.2	-
Lagp004342	Oxyayanin A glucoside*	羟基阿亚黄素 A 葡萄糖苷*	Flavonoids	黄酮	Flavones	黄酮	C24H26O13	523.14	361.1	522.137	[M+H]+	3	-	-	557266	476723	550158	1.58415e+06	51557.8	-
Lagp004545	5,2',5'-Trihydroxy-3,7,4'-trimethoxyflavone-2'-O-β-D-malonylglucoside	5,2',5'-三羟基-3,7,4'-三甲氧基黄酮-2'-氧-β-D-丙二酰葡萄糖苷	Flavonoids	黄酮	Flavonols	黄酮醇	C27H28O16	609.15	361.1	608.138	[M+H]+	3	-	-	27385	19953.5	30869.1	78207.6	3990.69	-
Lahp003408	2-(3,4-dihydroxyphenyl)-4h-chromene-3,5,7-triol-glucoside	2-(3,4-二羟基苯基)-4h-色烯-3,5,7-三醇-葡萄糖苷	Flavonoids	黄酮	Flavanols	黄烷醇类	C21H22O11	451.12	243.06	450.116	[M+H]+	2	-	-	987237	948399	1.0186e+06	2.95423e+06	996168	-
PDP152909	Myricetin 3-(6''-p-coumaroylglucoside)	杨梅素 3-(6''-对香豆酰葡萄糖苷)	Flavonoids	黄酮	Flavonols	黄酮醇	C30H26O15	627.13	147.04	626.127	[M+H]+	1	-	-	95987.5	105945	117249	319181	19197.5	-
Lahp003509	Tadehaginoside	葫芦茶苷	Phenolic acids	酚酸类	Phenolic acids	酚酸类	C21H22O10	435.13	147.04	434.121	[M+H]+	2	-	-	223142	318757	298323	840222	277285	-
Lahp003599	Homoeriodictyol-7,4'-di-O-β-D-glucopyranoside	高圣草酚-7,4'-二-O-β-D-吡喃葡萄糖苷	Flavonoids	黄酮	Flavanones	二氢黄酮	C28H34O16	627.19	303.09	626.185	[M+H]+	2	-	-	125278	125278	125278	375834	626390	-
Lahp003659	5,7,3',4',5'-pentahydroxyflavan glucoside	5,7,3',4',5'-五羟基黄烷葡萄糖苷	Flavonoids	黄酮	Other Flavonoids	其它类黄酮	C21H24O11	453.14	139.04	452.132	[M+H]+	3	-	-	91121.1	124249	153821	369192	151990	-
Lmdp006732	Scutellarein-4'-methyl ether (5,6,7-Trihydroxy-4'-methoxyflavone)	野黄芩素-4'-甲醚; 5,6,7-三羟基-4'-甲氧基黄酮	Flavonoids	黄酮	Flavones	黄酮	C16H12O6	301.07	258.05	300.063	[M+H]+	1	6563-66-2	-	116065	110762	116625	343452	26871	-
Lahp004384	Homoeriodictyol glucosyl propionyl glucopyranoside	高圣草酚葡萄糖基丙酰葡萄糖苷	Flavonoids	黄酮	Flavanones	二氢黄酮	C31H38O17	683.22	303.09	682.211	[M+H]+	3	-	-	78898.6	85952	59464	224315	11892.8	-
Rn003376	Eriodictoyl-7-O-sophoroside	Eriodictoyl-7-O-sophoroside	Flavonoids	黄酮	Flavanones	二氢黄酮	C27H32O16	611.16	431.1	612.169	[M-H]-	1	-	-	134892	81089	132642	348622	58605.8	-
Lahp004593	Rhamnazin 3-O-β-D-glucopyranoside(Flavoyadorinin A)*	鼠李秦素-3-O-β-D-葡萄糖苷(黄槲寄生苷 A)*	Flavonoids	黄酮	Flavonols	黄酮醇	C23H24O12	493.13	331.08	492.127	[M+H]+	3	20486-38-8	-	27607.3	27607.3	27607.3	82821.9	138037	-
Lahp004642	Prunin 6''-O-Gallate	柚皮素-7-O-葡萄糖苷6''-O-没食子酸酯	Flavonoids	黄酮	Flavanones	二氢黄酮	C28H26O14	587.14	153.02	586.132	[M+H]+	3	54835-98-2	-	1718.49	1718.49	1718.49	5155.46	8592.44	-
Lajp004824	Medicarpinglucoside	美迪紫檀素葡萄糖苷	Flavonoids	黄酮	Isoflavones	异黄酮	C22H24O9	433.15	271.1	432.142	[M+H]+	2	-	-	1.14656e+07	1.16118e+07	1.32918e+07	3.63692e+07	6.13765e+06	-
Lajp005898	5,8,3'-trihydroxy-6,7,4'-trimethoxyflavone-8-O-β-D-glucoside*	5,8,3'-三羟基-6,7,4'-三甲氧基黄酮-8-氧-β-D-葡萄糖苷*	Flavonoids	黄酮	Flavones	黄酮	C24H26O13	523.14	361.1	522.137	[M+H]+	3	-	-	475250	471036	494044	1.44033e+06	54007.2	-
Lajp006366	Bolusanthin IV	树紫藤素 Ⅳ	Lignans and Coumarins	木脂素和香豆素	Lignans	木脂素	C15H12O4	257.08	123.04	256.074	[M+H]+	2	-	-	61161.6	104356	81394	246912	34714.4	-
Lmtn005440	Dihydrodehydrodiconiferyl alcohol	二氢脱氢双松柏醇	Lignans and Coumarins	木脂素和香豆素	Lignans	木脂素	C20H24O6	359.15	269.08	360.157	[M-H]-	1	126253-41-6	-	115791	112449	126854	355094	123250	-
Lamp008170	5,7,4'-Tri-O-Methylcatechin	5,7,4'-三甲氧基儿茶素	Flavonoids	黄酮	Flavanols	黄烷醇类	C18H20O6	333.13	123.04	332.125	[M+H]+	3	105330-59-4	-	28887.9	28887.9	28887.9	86663.8	144440	-
mws0612	3,4-Dimethoxyphenyl acetic acid	3,4-二甲氧基苯乙酸	Phenolic acids	酚酸类	Phenolic acids	酚酸类	C10H12O4	195.07	121.03	196.074	[M-H]-	1	93-40-3	-	114528	110070	133010	357609	154098	-
Lasp003143	1,4-Benzodioxin-6-propanol	1,4-苯并二噁烷-6-丙醇	Lignans and Coumarins	木脂素和香豆素	Lignans	木脂素	C11H12O3	193.09	105.07	192.078	[M+H]+	3	-	-	1.67379e+06	1.299e+06	1.24333e+06	4.21613e+06	546885	-
Lasp006411	5'-Demethylaquillochin	5'-去甲基沉香木质素	Lignans and Coumarins	木脂素和香豆素	Lignans	木脂素	C20H18O8	387.11	191.07	386.1	[M+H]+	3	305364-91-4	-	53776.9	60491.2	57235.6	171504	30016.1	-
Latp003160	6-Hydroxymellein	6-羟基蜂蜜曲菌素	Lignans and Coumarins	木脂素和香豆素	Coumarins	香豆素	C10H10O4	195.06	117.03	194.057	[M+H]+	3	70901-60-9	C02379	117401	61834.2	46211.2	225446	64696.3	-
MWSHC20155	Scopoletin	东莨菪内酯	Lignans and Coumarins	木脂素和香豆素	Coumarins	香豆素	C10H8O4	191.04	176.01	192.042	[M-H]-	1	92-61-5	C01752	168940	84661.3	106661	360262	35382	ko00999,ko01110
Laxp006028	Sulphuretin*	硫磺菊素*	Flavonoids	黄酮	Aurones	橙酮类	C15H10O5	271.06	225.05	270.053	[M+H]+	2	120-05-8	C08730	263091	191817	211809	666717	365324	-
Laxp007708	Medicarpin 3-O-glucoside-6'-malonate	美迪紫檀素-3-O-(6'-O-丙二酰)葡萄糖苷	Flavonoids	黄酮	Isoflavones	异黄酮	C25H26O12	519.15	271.1	518.142	[M+H]+	2	131653-24-2	C16224	692555	611186	713036	2.01678e+06	196151	ko00943
Lazp004009	Chrysoeriol triacetyl glucoside	金圣草黄素三乙酰基葡萄糖苷	Flavonoids	黄酮	Flavones	黄酮	C28H28O14	589.16	301.07	588.148	[M+H]+	3	-	-	36977.4	40149.4	53945.9	131073	21463.7	-
Lazp005033	Divanillyltetrahydrofuran*	二香草酰基四氢呋喃*	Lignans and Coumarins	木脂素和香豆素	Lignans	木脂素	C20H24O5	345.17	137.06	344.162	[M+H]+	3	-	-	1.23671e+06	1.58086e+06	1.68035e+06	4.49792e+06	1.82916e+06	-
MWS4301	3-Hydroxyphenylacetate	3-羟基苯乙酸	Phenolic acids	酚酸类	Phenolic acids	酚酸类	C8H8O3	151.04	107.05	152.047	[M-H]-	1	621-37-4	C05593	170197	98392.1	101528	370117	303568	ko00350,ko00360,ko01100
Lcfp049680	5-Hydroxyisofraxidin7-beta-D-Glucoside	5-羟基异秦皮啶7-β-D-葡萄糖苷	Lignans and Coumarins	木脂素和香豆素	Coumarins	香豆素	C17H20O11	401.11	239.05	400.101	[M+H]+	3	-	-	208961	132127	112360	453448	22471.9	-
Sazp005756	Acetylbyakangelicin	乙酰白当归素	Lignans and Coumarins	木脂素和香豆素	Coumarins	香豆素	C19H20O8	377.12	273.11	376.116	[M+H]+	1	-	-	134722	139050	129279	403051	53047.9	-
Lcgp000245	dihydrodehydrodiconiferyl alcohol-9-O-β-D-xylopyranoside	二氢脱氢双松柏醇-9-O-β-D-木糖	Lignans and Coumarins	木脂素和香豆素	Lignans	木脂素	C25H32O10	493.21	331.15	492.2	[M+H]+	3	-	-	270212	367497	259133	896842	51826.7	-
Lclp000691	Pelargonidin-O-dimalonylglucoside-O-xyloside	天竺葵素-二丙二酰葡萄糖苷-木糖苷	Flavonoids	黄酮	Anthocyanidins	花青素	C32H33O20+	737.15	271.06	737.157	[M]+	3	-	-	11099.1	15031.8	11069.7	37200.6	2213.93	-
Lcrp000371	myristicanol A	肉豆蔻醇	Lignans and Coumarins	木脂素和香豆素	Lignans	木脂素	C23H30O8	435.2	167.07	434.194	[M+H]+	3	114892-44-3	-	30618.7	20837.1	20953.2	72409	4167.42	-
Zbyn001503	4-O-Galloylquinic Acid*	4-O-没食子酰奎宁酸*	Phenolic acids	酚酸类	Phenolic acids	酚酸类	C14H16O10	343.07	191.06	344.073	[M-H]-	1	110170-37-1	-	200373	102885	105902	409160	87654	-
Lcyp000688	Verecundin(Pinocembrin-5-glucoside)	委内松苷(乔松素-5-葡萄糖苷)	Flavonoids	黄酮	Flavanones	二氢黄酮	C21H22O9	419.13	257.08	418.126	[M+H]+	3	-	-	694594	716951	713999	2.12554e+06	562446	-
Lcyp000689	Cyanidin-3-O-gentiobioside*	矢车菊素-3-O-龙胆双糖苷*	Flavonoids	黄酮	Anthocyanidins	花青素	C27H31O16+	611.16	287.06	611.161	[M]+	3	47845-44-3	-	48046.7	50818.2	54769.5	153634	9609.33	-
Lczp000060	3-O-Galloyl-4,6-HHDP-glucose	3-O-没食子酰-4,6-六羟基二苯甲酰基-葡萄糖	Tannins	鞣质	Tannin	鞣质	C27H22O17	619.09	153.02	618.086	[M+H]+	3	-	-	24885	24991.1	17256.5	67132.6	3451.3	-
Lhfp110342	Fukinolic acid	蜂斗菜酸	Tannins	鞣质	Tannin	鞣质	C20H18O11	435.09	163.04	434.085	[M+H]+	3	50982-40-6	-	1.55778e+07	1.60788e+07	1.85202e+07	5.01768e+07	1.62978e+07	-
Lhfp110807	Petasiphenol	蜂斗菜酚	Tannins	鞣质	Tannin	鞣质	C18H16O7	345.1	163.04	344.09	[M+H]+	3	145904-50-3	-	203658	240538	194704	638901	219988	-
Lhhp101902	Polygoacetophenoside	夜交藤乙酰苯苷	Tannins	鞣质	Tannin	鞣质	C14H18O10	347.1	185.05	346.09	[M+H]+	3	-	-	215464	73280.2	159250	447994	61048.4	-
PD0986530	Ranupenin 3-galactoside	Ranupenin 3-半乳糖苷	Flavonoids	黄酮	Flavonols	黄酮醇	C22H22O13	495.11	318.04	494.106	[M+H]+	1	-	-	88129.5	182329	142307	412765	24971.5	-
Lhjp120721	Edgeworin acetate	结香素乙酸酯	Lignans and Coumarins	木脂素和香豆素	Coumarins	香豆素	C20H12O7	365.06	283.06	364.058	[M+H]+	3	-	-	46774.3	123533	107241	277548	9354.86	-
Lhjp120732	1',2'-epoxy-4-isobutyryl coniferol	1',2'-环氧基-4-异丁酰基松柏醇	Lignans and Coumarins	木脂素和香豆素	Lignans	木脂素	C14H18O5	267.12	147.04	266.115	[M+H]+	3	-	-	15370.5	5447.35	12026.5	32844.3	17647.2	-
Lhkp101519	praeroside I	白花前胡苷I	Lignans and Coumarins	木脂素和香豆素	Coumarins	香豆素	C28H30O13	575.17	247.1	574.169	[M+H]+	3	121064-73-1	-	77612.7	51402.1	55920.8	184936	10280.4	-
Lhkp101525	Apiosylskimmin (Adicardin)*	芹菜糖基茵芋苷*	Lignans and Coumarins	木脂素和香豆素	Coumarins	香豆素	C20H24O12	457.13	163.04	456.127	[M+H]+	2	103529-94-8	-	885368	958254	963871	2.80749e+06	1.64797e+06	-
Walbn04139	Methylprotocatechuate 3-(6''-acetylglucoside)*	甲基原儿茶酸 3-(6''-乙酰葡萄糖苷)*	Phenolic acids	酚酸类	Phenolic acids	酚酸类	C16H20O10	371.1	167.03	372.106	[M-H]-	1	-	-	162871	148233	137315	448419	60016.4	-
Lhmp122023	Scopoletin 7-O-(6''-Malonylglucoside)	东莨菪内酯 3-(6''-O-丙二酰葡萄糖苷)	Lignans and Coumarins	木脂素和香豆素	Coumarins	香豆素	C19H20O12	441.1	193.05	440.096	[M+H]+	3	-	-	54399.1	46870.4	38331.8	139601	25379.8	-
Lhnp111727	Vladinol D	Vladinol D	Lignans and Coumarins	木脂素和香豆素	Lignans	木脂素	C20H22O7	375.14	151.04	374.137	[M+H]+	3	-	-	242537	234637	209610	686783	176321	-
Lhnp111728	Massoniresinol; Vladinol A	马尾松树脂醇	Lignans and Coumarins	木脂素和香豆素	Lignans	木脂素	C20H24O8	393.15	151.04	392.147	[M+H]+	3	96087-10-4	-	17343.8	30293.5	21496.9	69134.2	3468.76	-
Walbn04343	Methylprotocatechuate 4-(6''-acetylglucoside)*	甲基原儿茶酸 4-(6''-乙酰葡萄糖苷)*	Phenolic acids	酚酸类	Phenolic acids	酚酸类	C16H20O10	371.1	167.03	372.106	[M-H]-	1	-	-	175561	147162	168819	491542	53835.6	-
Lhrp111729	Macranthoin G	灰毡毛忍冬素G	Lignans and Coumarins	木脂素和香豆素	Lignans	木脂素	C26H26O12	531.15	177.05	530.142	[M+H]+	3	-	-	161116	120659	124090	405865	24131.9	-
Lhxp102721	Curculigoside B	仙茅苷B	Phenolic acids	酚酸类	Phenolic acids	酚酸类	C21H24O11	453.14	163.04	452.132	[M+H]+	2	143601-09-6	-	944604	1.28747e+06	1.13994e+06	3.37202e+06	1.20002e+06	-
Lmbp002962	Isofraxetin	异秦皮素	Lignans and Coumarins	木脂素和香豆素	Coumarins	香豆素	C10H8O5	209.05	194.02	208.037	[M+H]+	3	50656-75-2	-	94139.5	81253.7	87044.8	262438	29039.9	-
Lmbp003208	Fraxidinglucoside	秦皮啶葡萄糖苷	Lignans and Coumarins	木脂素和香豆素	Coumarins	香豆素	C17H20O10	385.12	223.06	384.106	[M+H]+	3	58970-71-1	-	175273	74666.9	106877	356817	47157.6	-
Lmcp003788	Isotamarixin*	异柽柳苷*	Flavonoids	黄酮	Flavonols	黄酮醇	C22H22O12	479.12	317.06	478.111	[M+H]+	3	-	-	9.11406e+06	7.58018e+06	8.19714e+06	2.48914e+07	826060	-
Lmcp004369	Quercetin-3',4'-dimethyl ether	槲皮素-3',4'-二甲醚	Flavonoids	黄酮	Flavonols	黄酮醇	C17H14O7	331.08	287.05	330.074	[M+H]+	3	3306-29-4	-	53688.1	32356.9	41493.3	127538	61193.4	-
Lmcp004436	Cyanidin 3-(6-p-caffeoyl)glucoside	矢车菊素-3-O-(6''-O-咖啡酰)葡萄糖苷	Flavonoids	黄酮	Anthocyanidins	花青素	C30H27O14+	611.14	287.06	611.139	[M]+	3	-	C16369	1.09671e+06	1.23919e+06	1.6513e+06	3.9872e+06	584766	ko00942
Lmcp005542	Delphinidin 3-O-(6-caffeoyl-beta-D-glucoside)	飞燕草素-3-O-(6-咖啡酰-β-D-葡萄糖苷)	Flavonoids	黄酮	Anthocyanidins	花青素	C30H27O15+	627.13	303.05	627.134	[M]+	3	-	C16367	539065	530570	450235	1.51987e+06	86891.1	ko00942
Lmdp003171	Azalein (Azaleatin-3-O-rhamnoside)	杜鹃黄苷	Flavonoids	黄酮	Flavonols	黄酮醇	C22H22O11	463.12	317.07	462.116	[M+H]+	3	29028-02-2	-	7622.63	7622.63	7622.63	22867.9	38113.2	-
Wbtp004961	1,2,4,5-tetrahydroxy-7-(hydroxymethyl)anthracene-9,10-dione*	1,2,4,5-四羟基-7-(羟甲基)蒽-9,10-二酮*	Flavonoids	黄酮	Other Flavonoids	其它类黄酮	C15H10O7	303.05	229.05	302.043	[M+H]+	1	-	-	287975	126961	90145.7	505082	18029.1	-
Lmdp003509	Quercetin-3-O-xyloside (Reynoutrin)*	槲皮素-3-O-木糖苷 (瑞诺苷)*	Flavonoids	黄酮	Flavonols	黄酮醇	C20H18O11	435.09	303.06	434.085	[M+H]+	3	549-32-6	-	615728	654556	718745	1.98903e+06	309878	-
Lmdp004267	Quercetin-3-O-(6''-O-p-Coumaroyl)glucoside	槲皮素-3-O-(6''-O-对香豆酰)葡萄糖苷	Flavonoids	黄酮	Flavonols	黄酮醇	C30H26O14	611.14	147.04	610.132	[M+H]+	3	-	-	47957.1	52974.5	42875.1	143807	13794.5	-
Zmnn007376	Xanthyletin	花椒内酯	Lignans and Coumarins	木脂素和香豆素	Coumarins	香豆素	C14H12O3	227.07	93.03	228.079	[M-H]-	1	553-19-5	C09317	181878	166025	181174	529077	184603	-
PDP171851	2-(3,5-dihydroxyphenyl)-5,8-dihydroxy-3,4-dihydro-2H-1-benzopyran-4-one*	2-(3,5-二羟基苯基)-5,8-二羟基-3,4-二氢-2H-1-苯并吡喃-4-酮*	Flavonoids	黄酮	Flavanones	二氢黄酮	C15H12O6	289.07	163.04	288.063	[M+H]+	1	-	-	168544	200198	169580	538323	151574	-
Lmfp002670	Balsaminace A	Balsaminace A	Phenolic acids	酚酸类	Phenolic acids	酚酸类	C21H22O12	467.12	287.05	466.111	[M+H]+	2	-	-	1.20788e+07	1.16343e+07	1.21585e+07	3.58717e+07	1.37916e+07	-
Lmfp004055	Morin-3-O-xyloside*	桑色素-3-O-木糖苷*	Flavonoids	黄酮	Flavonols	黄酮醇	C20H18O11	435.09	303.05	434.085	[M+H]+	3	-	-	1.22782e+06	852163	1.2495e+06	3.32949e+06	467548	-
PD0328946	7,8-Dihydroxyflavanone	7,8-二羟基黄烷酮	Flavonoids	黄酮	Flavanones	二氢黄酮	C15H12O4	257.08	153.02	256.074	[M+H]+	1	671781-83-2	-	206875	135537	218265	560677	80083.4	-
Lmgp004474	Genistein 7-O-rutinoside	染料木素-7-O-芸香糖苷	Flavonoids	黄酮	Isoflavones	异黄酮	C27H30O14	579.17	271.06	578.164	[M+H]+	3	-	-	2456.09	2456.09	2456.09	7368.26	12280.4	-
MWStz329	Isookanin*	异奥卡宁*	Flavonoids	黄酮	Flavanones	二氢黄酮	C15H12O6	289.07	163.04	288.063	[M+H]+	1	1036-49-3	-	172357	207260	191299	570917	178527	-
Lmhp206353	Tricin-4'-O-glucoside*	苜蓿素-4'-O-葡萄糖苷*	Flavonoids	黄酮	Flavones	黄酮	C23H24O12	493.13	331.08	492.127	[M+H]+	3	-	-	275774	229574	186989	692336	37397.7	-
Rdp03554	Herbacetin 4'-glucoside	草质素 4'-葡萄糖苷	Flavonoids	黄酮	Flavonols	黄酮醇	C21H20O12	465.1	303.05	464.096	[M+H]+	1	-	-	153348	256836	168323	578507	30669.5	-
mws1074	7,8-Dihydroxycoumarin	瑞香素	Lignans and Coumarins	木脂素和香豆素	Coumarins	香豆素	C9H6O4	177.02	121.03	178.027	[M-H]-	1	486-35-1	C03093	199801	196755	182835	579390	105783	-
PD0976862	4,2',4',6'-Tetrahydroxy-3-methoxychalcone	4,2',4',6'-四羟基-3-甲氧基查尔酮	Flavonoids	黄酮	Chalcones	查耳酮	C16H14O6	303.09	177.05	302.079	[M+H]+	1	52218-19-6	-	204273	185911	195117	585300	92563.1	-
Zmzp002265	artemisidin A	Artemisidin A	Flavonoids	黄酮	Flavones	黄酮	C27H30O18	643.15	481.1	642.143	[M+H]+	1	-	-	194402	192979	216179	603559	20022.3	-
Laxp005049	Bracteatin*	Bracteatin*	Flavonoids	黄酮	Aurones	橙酮类	C15H10O7	303.05	229.05	302.043	[M+H]+	1	3260-50-2	C08577	118343	399140	108954	626437	124761	-
MWSHC20125	5-O-Caffeoylshikimic acid	5-O-咖啡酰莽草酸	Phenolic acids	酚酸类	Phenolic acids	酚酸类	C16H16O8	335.08	135.05	336.084	[M-H]-	1	73263-62-4	C10434	208523	198472	221814	628809	251029	ko00940,ko00941,ko00945,ko01100,ko01110
Lmjp102211	Agrimonolide	仙鹤草内酯	Lignans and Coumarins	木脂素和香豆素	Coumarins	香豆素	C18H18O5	315.12	121.06	314.115	[M+H]+	2	21499-24-1	-	77243.2	59084.9	63737.6	200066	99242	-
Lmlp002765	Stilbostemin B; 3,5-Dihydroxy-4-Methylbibenzyl	3,5-二羟基-4-甲基联苄	Others	其它类	Stilbene	茋类	C15H16O2	229.12	201.13	228.115	[M+H]+	3	162411-67-8	-	42557	56710.2	43735	143002	61817.2	-
PDP152282	Comptonin	Comptonin	Flavonoids	黄酮	Flavanones	二氢黄酮	C17H16O4	285.11	181.05	284.105	[M+H]+	1	60478-73-1	-	200625	223584	208153	632362	1.48254e+06	-
PDP232965	[(2S,3R,4S,5S,6R)-2-[2-(5,7-dihydroxy-8-methoxy-4-oxochromen-2-yl)-3-hydroxyphenoxy]-4,5-dihydroxy-6-(hydroxymethyl)oxan-3-yl] (E)-3-(3,4-dihydroxyphenyl)prop-2-enoate*	[(2S,3R,4S,5S,6R)-2-[2-(5,7-dihydroxy-8-methoxy-4-oxochromen-2-yl)-3-hydroxyphenoxy]-4,5-dihydroxy-6-(hydroxymethyl)oxan-3-yl] (E)-3-(3,4-dihydroxyphenyl)prop-2-enoate*	Flavonoids	黄酮	Flavones	黄酮	C31H28O15	641.15	317.06	640.143	[M+H]+	1	-	-	252799	211842	173284	637925	30869.1	-
Rdp07186	2',3,4'-Trihydroxychalcone*	2',3,4'-三羟基查尔酮*	Flavonoids	黄酮	Chalcones	查耳酮	C15H12O4	257.08	137.02	256.074	[M+H]+	1	-	-	228816	224244	213467	666527	78680.6	-
Lmmp002483	Gossypetin-3-O-glucuronide-8-O-glucoside	棉黄素-3-O-葡萄糖醛酸苷-8-O-葡萄糖苷	Flavonoids	黄酮	Flavonols	黄酮醇	C27H28O19	657.13	495.09	656.122	[M+H]+	2	-	-	339032	417563	371645	1.12824e+06	40293.4	-
Lmmp002796	Gossypetin-3-O-rutinoside	棉黄素-3-O-芸香糖苷	Flavonoids	黄酮	Flavonols	黄酮醇	C27H30O17	627.16	319.05	626.148	[M+H]+	3	-	-	57428.9	73123.5	52852.9	183405	13927.5	-
Lmmp002904	Gossypetin-3-O-glucoside-8-O-xyloside	棉黄素-3-O-葡萄糖苷-8-O-木糖苷	Flavonoids	黄酮	Flavonols	黄酮醇	C26H28O17	613.14	319.05	612.133	[M+H]+	3	-	-	366627	327039	293478	987144	97135.4	-
Lmmp003091	Multinoside A*	槲皮素-3-O-(4''-O-葡萄糖基)鼠李糖苷*	Flavonoids	黄酮	Flavonols	黄酮醇	C27H30O16	611.16	303.05	610.153	[M+H]+	3	59262-54-3	C17563	66489.8	71555.6	103609	241654	51619.9	-
Lmmp003306	Quercetin-3-O-xylosyl(1→2)arabinoside	槲皮素-3-O-木糖基(1→2)阿拉伯糖苷	Flavonoids	黄酮	Flavonols	黄酮醇	C25H26O15	567.13	303.05	566.127	[M+H]+	3	-	-	2339.6	2339.6	2339.6	7018.79	11698	-
Lmmp003530	3,4-Divanillyltetrahydrofuran*	3,4-二香草基四氢呋喃*	Lignans and Coumarins	木脂素和香豆素	Lignans	木脂素	C20H24O5	345.17	137.06	344.162	[M+H]+	3	34730-78-4	-	2.08827e+06	2.44701e+06	2.46581e+06	7.0011e+06	2.55556e+06	-
Lmmp007480	2,4,4'-trihydroxychalcone*	2,4,4'-三羟基查耳酮*	Flavonoids	黄酮	Chalcones	查耳酮	C15H12O4	257.08	137.02	256.074	[M+H]+	1	83616-07-3	-	220656	240569	211931	673156	72215.9	-
MWS20151	Apigenin	芹菜素	Flavonoids	黄酮	Flavones	黄酮	C15H10O5	271.06	153.02	270.053	[M+H]+	1	520-36-5	C01477	215667	240762	239670	696099	11894.2	ko00941,ko00943,ko00944,ko01100,ko01110
Lmmp004257	6-C-Methylquercetin-3-O-rhamnoside	6-C-甲基槲皮素-3-O-鼠李糖苷	Flavonoids	黄酮	Flavonols	黄酮醇	C22H22O11	463.12	317.06	462.116	[M+H]+	3	-	-	2025.84	2025.84	2025.84	6077.51	10129.2	-
Lmmp004269	Luteolin-7-O-glucuronide-(2→1)-(2''-Feruloyl)glucuronide	木犀草素-7-O-葡萄糖醛酸苷(2→1)-(2''-阿魏酰)葡萄糖醛酸苷	Flavonoids	黄酮	Flavones	黄酮	C37H34O21	815.17	287.05	814.159	[M+H]+	3	-	-	47325.1	52838.4	47998.2	148162	18795.7	-
Lmmp004807	Chrysoeriol-7-O-[2''-O-(2'''-Feruloyl)glucuronyl]glucuronide	金圣草黄素-7-O-[2''-O-(2'''-阿魏酰)葡萄糖醛酸基]葡萄糖醛酸苷	Flavonoids	黄酮	Flavones	黄酮	C38H36O21	829.18	301.07	828.175	[M+H]+	3	-	-	19441.4	30838.5	11679.6	61959.6	20884.4	-
Lmmp006082	Cajanol	木豆醇	Flavonoids	黄酮	Isoflavones	异黄酮	C17H16O6	317.1	167.03	316.095	[M+H]+	2	61020-70-0	C10204	61478.1	71959	71194.2	204631	23419.9	-
Lmjp101402	5,7-Dihydroxycoumarin	5,7-二羟基香豆素	Lignans and Coumarins	木脂素和香豆素	Coumarins	香豆素	C9H6O4	177.02	135.04	178.027	[M-H]-	1	2732-18-5	-	273298	182624	273792	729714	184646	-
Lmnp002413	Luteolin-6-C-glucoside-7-O-rhamnoside	木犀草素-6-C-葡萄糖苷-7-O-鼠李糖苷	Flavonoids	黄酮	Flavones	黄酮	C27H30O15	595.17	449.11	594.159	[M+H]+	3	-	-	15218.7	7234.95	10133.2	32586.9	1446.99	-
Lmnp002448	Nepetin-8-C-[glucosyl-(1-2)]-glucoside	泽兰黄酮-8-C-[葡萄糖基-(1-2)]-葡萄糖苷	Flavonoids	黄酮	Flavones	黄酮	C28H32O17	641.17	479.11	640.164	[M+H]+	3	-	-	36898.6	119485	100600	256983	7379.73	-
Lmnp002845	Hispidulin-8-C-glucoside	高车前素-8-C-葡萄糖苷	Flavonoids	黄酮	Flavones	黄酮	C22H22O11	463.13	343.09	462.116	[M+H]+	3	-	-	48254.8	27245.1	93214.9	168715	5449.02	-
Lmnp102682	Hispidulin-8-C-(2''-O-xylosyl)glucoside	高车前素-8-C-(2''-O-木糖基)葡萄糖苷	Flavonoids	黄酮	Flavones	黄酮	C27H30O15	595.17	463.13	594.159	[M+H]+	3	-	-	5372.08	5372.08	5372.08	16116.2	26860.4	-
Lmpp003059	Cyanidin-3-O-(6''-O-acetyl)glucoside	矢车菊素-3-O-(6''-O-乙酰)葡萄糖苷	Flavonoids	黄酮	Anthocyanidins	花青素	C23H23O12+	491.12	287.06	491.118	[M]+	3	-	-	783970	865750	733241	2.38296e+06	146648	-
Lmpp003228	Petunidin-3-O-(6''-O-caffeoyl)glucoside	牵牛花素-3-O-(6''-O-咖啡酰)葡萄糖苷	Flavonoids	黄酮	Anthocyanidins	花青素	C31H29O15+	641.15	317.07	641.15	[M]+	3	-	-	132940	187356	107331	427628	13186.7	-
Lmpp003662	Delphinidin-3-O-(6''-O-p-coumaroyl)glucoside	飞燕草素-3-O-(6''-O-对香豆酰)葡萄糖苷	Flavonoids	黄酮	Anthocyanidins	花青素	C30H27O14+	611.14	303.05	611.139	[M]+	3	-	C16370	105833	155229	117522	378584	56311.3	ko00942
Lmpp005784	6-Methoxyquercetin-3-O-Xyloside	6-甲氧基槲皮素-3-O-木糖苷	Flavonoids	黄酮	Flavonols	黄酮醇	C21H20O12	465.1	333.07	464.096	[M+H]+	3	-	-	1.40757e+06	1.29856e+06	1.60797e+06	4.3141e+06	588309	-
MWSHY0037	Isoliquiritigenin*	异甘草素*	Flavonoids	黄酮	Chalcones	查耳酮	C15H12O4	257.08	137.02	256.074	[M+H]+	1	961-29-5	C08650	260519	215977	256499	732995	83343.7	ko00941,ko01100,ko01110
PD0493754	Isorhamnetin-3-O-(6''-O-caffeoyl)glucoside*	异鼠李素-3-O-(6''-O-咖啡酰)葡萄糖苷*	Flavonoids	黄酮	Flavonols	黄酮醇	C31H28O15	641.15	317.07	640.143	[M+H]+	1	-	-	262720	203035	314659	780413	43413.2	-
Lmsp003252	Isorhamnetin-3-O-sophoroside	异鼠李素-3-O-槐糖苷	Flavonoids	黄酮	Flavonols	黄酮醇	C28H32O17	641.17	317.07	640.164	[M+H]+	3	-	-	119236	127515	83800.3	330552	16760.1	-
Walbp08551	3,5-Di-tert-butylbenzoic acid	3,5-二叔丁基苯甲酸	Phenolic acids	酚酸类	Phenolic acids	酚酸类	C15H22O2	235.17	179.11	234.161	[M+H]+	1	16225-26-6	-	258124	250406	286364	794894	272705	-
Lmsp003729	Myricetin-3-O-rutinoside*	杨梅素-3-O-芸香糖苷*	Flavonoids	黄酮	Flavonols	黄酮醇	C27H30O17	627.16	319.05	626.148	[M+H]+	3	-	-	39502	50051.4	35533.6	125087	24400.4	-
Waxn004217	1,5-O-dicaffeoyl-3-O-glucoside-quinic acid	1,5-O-二咖啡酰-3-O-葡萄糖苷-奎尼酸	Phenolic acids	酚酸类	Phenolic acids	酚酸类	C31H34O17	677.18	515.14	678.18	[M-H]-	1	-	-	270571	270571	270571	811713	1.35285e+06	-
Lmsp004670	Kaempferol-3-O-glucoside-7-O-rhamnoside*	山柰酚-3-O-葡萄糖苷-7-O-鼠李糖苷*	Flavonoids	黄酮	Flavonols	黄酮醇	C27H30O15	595.17	287.06	594.159	[M+H]+	3	2392-95-2	-	5079.87	5079.87	5079.87	15239.6	25399.3	-
Lmsp004721	Tamarixetin-3-O-glucoside-7-O-rhamnoside*	柽柳黄素-3-O-葡萄糖苷-7-O-鼠李糖苷*	Flavonoids	黄酮	Flavonols	黄酮醇	C28H32O16	625.18	317.07	624.169	[M+H]+	3	-	-	23044.7	26369.3	35947.2	85361.2	4608.95	-
Lmsp004915	Cernuoside*	锤石松黄酮苷*	Flavonoids	黄酮	Aurones	橙酮类	C21H20O11	449.11	287.06	448.101	[M+H]+	3	480-69-3	-	4.84872e+06	5.14408e+06	4.98612e+06	1.49789e+07	3.95247e+06	-
Lmsp008443	3,3',5-Trihydroxy-4',7-dimethoxyflavanone	3,3',5-三羟基-4',7-二甲氧基黄烷酮	Flavonoids	黄酮	Flavanones	二氢黄酮	C17H16O7	333.1	167.03	332.09	[M+H]+	3	-	-	58662.7	65610.7	68173.9	192447	112406	-
Lmtp003079	Peonidin-3-O-rutinoside	芍药花素-3-O-芸香糖苷	Flavonoids	黄酮	Anthocyanidins	花青素	C28H33O15+	609.18	301.07	609.181	[M]+	3	-	-	34783.2	31000	41059.8	106843	33672.8	-
Lmtp003948	3',5',5,7-Tetrahydroxy-4'-methoxyflavanone-3'-O-glucoside	3',5',5,7-四羟基-4'-甲氧基黄烷酮-3'-O-葡萄糖苷	Flavonoids	黄酮	Flavanones	二氢黄酮	C22H24O12	481.13	319.05	480.127	[M+H]+	3	-	-	6.84394e+06	5.85122e+06	8.09639e+06	2.07915e+07	3.78686e+06	-
Zmpn002440	Eriodictyol chalcone	3,4,2',4',6'-五羟基查耳酮	Flavonoids	黄酮	Chalcones	查耳酮	C15H12O6	287.06	135.05	288.063	[M-H]-	1	73692-51-0	C15525	348001	289476	250435	887912	259949	ko00941,ko01100,ko01110
Zbnn006442	Eriodictyol	圣草酚	Flavonoids	黄酮	Flavanones	二氢黄酮	C15H12O6	287.05	135.04	288.063	[M-H]-	1	552-58-9	C05631	356770	245619	337876	940266	240504	ko00941,ko01100,ko01110
Wbtn006810	6,7-dihydroxy-1,3-dimethoxyxanthen-9-one	6,7-二羟基-1,3-二甲氧基-9-蒽酮	Flavonoids	黄酮	Other Flavonoids	其它类黄酮	C15H12O6	287.05	135.04	288.063	[M-H]-	1	-	-	344893	304470	304997	954359	259873	-
Lmwp102713	(+)-Peusedanol	(+)-白花前胡醇(左旋白花前胡醇)	Lignans and Coumarins	木脂素和香豆素	Coumarins	香豆素	C14H16O5	265.11	173.06	264.1	[M+H]+	3	20516-23-8	-	1.09313e+06	1.23469e+06	1.12898e+06	3.4568e+06	1.49286e+06	-
Lmqp008175	Methyl cinnamate	肉桂酸甲酯	Phenolic acids	酚酸类	Phenolic acids	酚酸类	C10H10O2	163.08	103.05	162.068	[M+H]+	1	103-26-4	C06358	335725	353146	345522	1.03439e+06	81035	-
Lmyp003191	Phyllanemblinin A	Phyllanemblinin A	Tannins	鞣质	Tannin	鞣质	C27H20O17	617.08	153.02	616.07	[M+H]+	3	-	-	106243	91358.7	106104	303706	19385.6	-
Lmyp003873	Quercetin-3-O-(2''-O-galloyl)glucoside	槲皮素-3-O-(2''-O-没食子酰)葡萄糖苷	Flavonoids	黄酮	Flavonols	黄酮醇	C28H24O16	617.11	153.02	616.106	[M+H]+	3	69624-79-9	-	13391.2	26464.6	23365.1	63220.9	2678.25	-
Lmyp004052	Quercetin-3-O-(6''-O-p-Coumaroyl)galactoside	槲皮素-3-O-(6''-O-对香豆酰)半乳糖苷	Flavonoids	黄酮	Flavonols	黄酮醇	C30H26O14	611.14	147.04	610.132	[M+H]+	3	-	-	64170.7	33126.8	35183.9	132481	6625.37	-
Lmyp005841	Chrysin-7-O-glucoside	白杨素-7-O-葡萄糖苷	Flavonoids	黄酮	Flavones	黄酮	C21H20O9	417.12	255.06	416.111	[M+H]+	3	31025-53-3	-	466134	484902	407245	1.35828e+06	170205	-
Zaln004082	3-O-caffeoylshikimic acid	3-O-咖啡酰莽草酸	Phenolic acids	酚酸类	Phenolic acids	酚酸类	C16H16O8	335.08	179.03	336.084	[M-H]-	1	-	-	580198	245624	251505	1.07733e+06	300819	-
Lmzp003012	3-Hydroxy-4',5,7-Trimethoxyflavanone	3-羟基-4',5,7-三甲氧基黄烷酮	Flavonoids	黄酮	Flavanonols	二氢黄酮醇	C18H18O6	331.12	161.06	330.11	[M+H]+	3	76792-94-4	-	478056	442596	513337	1.43399e+06	696000	-
Lskp211249	epieudesmin	表桉叶明	Lignans and Coumarins	木脂素和香豆素	Lignans	木脂素	C22H26O6	387.18	137.06	386.173	[M+H]+	3	-	-	350125	285074	326634	961833	99236.6	-
pme0282	Phthalate	邻苯二甲酸	Phenolic acids	酚酸类	Phenolic acids	酚酸类	C8H6O4	165.02	77.04	166.027	[M-H]-	1	88-99-3	C01606	420985	380015	385455	1.18646e+06	682403	ko01100,ko02010
MWS1734	4-Methoxybenzoate	茴香酸; 对甲氧基苯甲酸	Phenolic acids	酚酸类	Phenolic acids	酚酸类	C8H8O3	153.05	109.06	152.047	[M+H]+	3	100-09-4	C02519	653413	691243	720885	2.06554e+06	679067	-
PDP000447	quercetin-3-O-caffeoyl-glucoside	槲皮素-3-O-咖啡酰葡萄糖苷	Flavonoids	黄酮	Flavonols	黄酮醇	C30H26O15	627.13	163.04	626.127	[M+H]+	1	-	-	448330	434790	354125	1.23725e+06	71517.2	-
Wasn002902	O-p-Coumaroylgalactaric acid	O-对香豆酰半乳糖酸	Phenolic acids	酚酸类	Phenolic acids	酚酸类	C15H16O10	355.07	209.03	356.074	[M-H]-	1	-	-	552366	365070	364553	1.28199e+06	195249	-
MWS20147	Luteolin-3'-O-glucoside	木犀草素-3'-O-葡萄糖苷	Flavonoids	黄酮	Flavones	黄酮	C21H20O11	449.11	287.06	448.101	[M+H]+	3	5154-41-6	-	7.76715e+06	7.76715e+06	7.76715e+06	2.33014e+07	3.88357e+07	-
MWSHY0029	Quercetin	槲皮素	Flavonoids	黄酮	Flavonols	黄酮醇	C15H10O7	303.05	229.05	302.043	[M+H]+	1	117-39-5	C00389	358116	508727	494329	1.36117e+06	130099	ko00941,ko00944,ko01100,ko01110
Wacyn06184	3,4-Di-O-p-Coumaroylquinic acid*	3,4-二-O-对香豆酰奎宁酸*	Phenolic acids	酚酸类	Phenolic acids	酚酸类	C25H24O10	483.13	163.04	484.137	[M-H]-	1	-	-	497230	413541	462562	1.37333e+06	142061	-
Lmdn006510	Thymol-β-D-glucoside	百里香酚-β-D-葡萄糖苷	Phenolic acids	酚酸类	Phenolic acids	酚酸类	C16H24O6	311.15	149.1	312.157	[M-H]-	1	20772-23-0	-	485472	487820	456004	1.4293e+06	371825	-
PD0850496	Quercetagetin 7-methyl ether-3-O-gentiobioside	槲皮素7-甲基醚-3-O-龙胆二糖苷	Flavonoids	黄酮	Flavonols	黄酮醇	C28H32O18	657.17	495.11	656.159	[M+H]+	1	-	-	500857	452930	497231	1.45102e+06	90586	-
Wacyn06270	3,5-Di-O-p-Coumaroylquinic acid*	3,5-二-O-对香豆酰奎宁酸*	Phenolic acids	酚酸类	Phenolic acids	酚酸类	C25H24O10	483.13	163.04	484.137	[M-H]-	1	-	-	480919	440396	534346	1.45566e+06	236802	-
MWSHC20172	Isoscopoletin	异莨菪亭	Lignans and Coumarins	木脂素和香豆素	Coumarins	香豆素	C10H8O4	193.05	178.03	192.042	[M+H]+	3	776-86-3	C18079	435118	283638	327387	1.04614e+06	172320	ko00999
MWSHY0023	Baicalein	黄芩素	Flavonoids	黄酮	Flavones	黄酮	C15H10O5	271.06	123.01	270.053	[M+H]+	3	491-67-8	C10023	863073	823732	870905	2.55771e+06	615448	-
Yajn002315	4-O-(3'-O-alpha-D-Glucopyranosyl)caffeoylquinic acid	4-O-(3'-O-α-D-吡喃葡萄糖基)咖啡酰奎尼酸	Phenolic acids	酚酸类	Phenolic acids	酚酸类	C22H28O14	515.14	191.06	516.148	[M-H]-	1	1401352-63-3	-	497399	445914	556056	1.49937e+06	219795	-
MWSHY0035	Scutellarein-7-O-glucuronide (Scutellarin)*	野黄芩素-7-O-葡萄糖醛酸苷 (野黄芩苷)*	Flavonoids	黄酮	Flavones	黄酮	C21H18O12	463.09	287.06	462.08	[M+H]+	3	27740-01-8	-	4.44247e+06	2.13108e+06	4.24015e+06	1.08137e+07	558558	-
mws0855	Gossypetin	棉黄素	Flavonoids	黄酮	Flavonols	黄酮醇	C15H10O8	317.03	139	318.038	[M-H]-	1	489-35-0	C04109	487436	441427	580710	1.50957e+06	292459	-
PDP001555	quercetin 3-O-(2''-O-malonyl)glucoside*	槲皮素 3-O-(2''-O-丙二酰)葡萄糖苷*	Flavonoids	黄酮	Flavonols	黄酮醇	C24H22O15	551.11	303.05	550.096	[M+H]+	1	-	-	535144	384473	605871	1.52549e+06	129485	-
PDP002413	Isoscutellarein 7-O-glucoside:Isoscutellarein 7-glucoside*	Isoscutellarein 7-O-葡萄糖苷:Isoscutellarein 7-葡萄糖苷*	Flavonoids	黄酮	Flavones	黄酮	C21H20O11	449.11	287.05	448.101	[M+H]+	1	63317-86-2	-	298086	413988	831571	1.54364e+06	109084	-
MWSHY0064	Isorhamnetin-3-O-neohesperidoside*	异鼠李素-3-O-新橙皮糖苷*	Flavonoids	黄酮	Flavonols	黄酮醇	C28H32O16	625.17	317.07	624.169	[M+H]+	3	55033-90-4	-	21519.5	40228.5	25567.6	87315.7	24595.8	-
MWSHY0067	Rutin*	槲皮素-3-O-芸香糖苷 (芦丁)*	Flavonoids	黄酮	Flavonols	黄酮醇	C27H30O16	611.16	303.05	610.153	[M+H]+	3	153-18-4	C05625	74116.2	84207.9	77666.9	235991	44253.6	ko00944,ko01100,ko01110
HJN084	Laricitrin-3-O-(6''-acetyl)glucoside	西伯利亚落叶松黄酮-3-O-(6''-乙酰)葡萄糖苷	Flavonoids	黄酮	Flavonols	黄酮醇	C24H24O14	535.11	331.05	536.117	[M-H]-	1	-	-	559867	462346	530576	1.55279e+06	36539.4	-
MWSHY0080	Scolymoside*	木犀草素-7-O-新橘皮糖苷 (忍冬苷)*	Flavonoids	黄酮	Flavones	黄酮	C27H30O15	595.17	287.06	594.159	[M+H]+	3	25694-72-8	C12630	10850.1	24795.8	19391.2	55037.1	2170.02	ko00944
Lmwp003442	Amoenin*	山野豌豆苷(山柰酚-3-O-甘露糖苷)*	Flavonoids	黄酮	Flavonols	黄酮醇	C21H20O11	449.11	287.06	448.101	[M+H]+	1	-	-	477946	451452	623909	1.55331e+06	116284	-
MWSHY0111	Calycosin-7-O-glucoside	毛蕊异黄酮苷	Flavonoids	黄酮	Isoflavones	异黄酮	C22H22O10	447.13	285.08	446.121	[M+H]+	3	20633-67-4	-	1.04418e+06	1.14417e+06	827522	3.01587e+06	748663	-
MWSHY0121	Luteolin 7-O-glucuronide*	木犀草素-7-O-葡萄糖醛酸苷*	Flavonoids	黄酮	Flavones	黄酮	C21H18O12	463.09	287.06	462.08	[M+H]+	3	29741-10-4	C03515	3.37586e+06	2.7241e+06	2.39569e+06	8.49565e+06	486872	ko00944
MWSHY0123	Wogonin	汉黄芩素 (5,7-二羟基-8-甲氧基黄酮)	Flavonoids	黄酮	Flavones	黄酮	C16H12O5	285.08	270.06	284.068	[M+H]+	3	632-85-9	C10197	24457.9	29196.3	35884.3	89538.6	4891.59	-
MWSHY0136	Kaempferol 3-O-glucoside*	山柰酚-3-O-葡萄糖苷(紫云英苷)*	Flavonoids	黄酮	Flavonols	黄酮醇	C21H20O11	449.11	287.06	448.101	[M+H]+	3	480-10-4	C12249	4.87473e+06	4.75139e+06	5.72917e+06	1.53553e+07	4.01226e+06	ko00944,ko01110
Lmlp006175	Phlorizin chalcone*	异杞柳苷 (根皮苷查耳酮)*	Flavonoids	黄酮	Chalcones	查耳酮	C21H22O10	435.13	273.09	434.121	[M+H]+	1	4547-85-7	C16406	524063	538707	511713	1.57448e+06	290714	ko00941
MWSHY0162	Quercetin 3-O-beta-D-glucosyl-(1->2)-beta-D-glucoside	槲皮素-3-O-槐糖苷(白麻苷)	Flavonoids	黄酮	Flavonols	黄酮醇	C27H30O17	627.16	303.06	626.148	[M+H]+	2	18609-17-1	C12667	1.60327e+06	1.75481e+06	1.65116e+06	5.00924e+06	390838	ko00944,ko01110
MWSHY0176	Farrerol	杜鹃素	Flavonoids	黄酮	Flavanones	二氢黄酮	C17H16O5	301.11	181.05	300.1	[M+H]+	3	24211-30-1	C09734	4705	4705	4705	14115	23525	-
MWSHY0181	Vitexin	芹菜素-8-C-葡萄糖苷 (牡荆素)	Flavonoids	黄酮	Flavones	黄酮	C21H20O10	433.11	313.07	432.106	[M+H]+	3	3681-93-4	C01460	23330.3	60534.1	70798.5	154663	86755.6	ko00941,ko00944
PDP000054	mearnsetin-di-glucoside	mearnsetin-di-glucoside	Flavonoids	黄酮	Flavonols	黄酮醇	C28H32O18	657.17	333.06	656.159	[M+H]+	1	-	-	539413	556072	526673	1.62216e+06	41505.2	-
MWSHY0202	6-Methylflavone	6-甲基黄酮	Flavonoids	黄酮	Flavones	黄酮	C16H12O2	237.09	135.05	236.084	[M+H]+	3	29976-75-8	-	204042	167374	172545	543961	58100.8	-
MWSmce001	5-Acetylsalicylic acid	5-乙酰基水杨酸	Phenolic acids	酚酸类	Phenolic acids	酚酸类	C9H8O4	181.05	107.05	180.042	[M+H]+	3	13110-96-8	-	65032.5	65032.5	65032.5	195097	325162	-
MWSmce024	Scopolin	东莨菪内酯-7-O-葡萄糖苷 (东莨菪苷)	Lignans and Coumarins	木脂素和香豆素	Coumarins	香豆素	C16H18O9	355.1	193.05	354.095	[M+H]+	2	531-44-2	C01527	237599	218243	199836	655678	132769	ko00999,ko01110
mws0914	Pinobanksin*	3,5,7-三羟基黄烷酮 (短叶松素)*	Flavonoids	黄酮	Flavanonols	二氢黄酮醇	C15H12O5	271.06	151	272.068	[M-H]-	1	548-82-3	C09826	538744	531667	581766	1.65218e+06	499406	ko00941
MWSmce159	6,7-Dihydroxy-4-methylcoumarin	6,7-二羟基-4-甲基香豆素	Lignans and Coumarins	木脂素和香豆素	Coumarins	香豆素	C10H8O4	193.05	147.04	192.042	[M+H]+	3	529-84-0	-	182624	90040.5	154100	426764	265967	-
MWSmce160	Demethylsuberosin	7-去甲基软木花椒素	Lignans and Coumarins	木脂素和香豆素	Coumarins	香豆素	C14H14O3	231.1	175.04	230.094	[M+H]+	3	21422-04-8	C18083	16757	13961.4	10258.5	40977	2051.71	ko00999,ko01110
MWSmce222	Yangonin	甲氧醉椒素	Others	其它类	Stilbene	茋类	C15H14O4	259.09	161.06	258.089	[M+H]+	3	500-62-9	C09980	249959	267629	254133	771721	37566.6	-
MWSmce229	3,4-Dimethoxybenzoic acid; Veratric acid	3,4-二甲氧基苯甲酸; 藜芦酸	Phenolic acids	酚酸类	Phenolic acids	酚酸类	C9H10O4	183.06	165.05	182.058	[M+H]+	3	93-07-2	-	27105.5	27105.5	27105.5	81316.5	135527	-
MWSmce265	Decursinol	紫花前胡醇	Lignans and Coumarins	木脂素和香豆素	Coumarins	香豆素	C14H14O4	247.09	229.09	246.089	[M+H]+	3	23458-02-8	C09259	182266	174131	191944	548342	225382	-
MWSmce318	Flavokawain B	黄卡瓦胡椒素 B	Flavonoids	黄酮	Chalcones	查耳酮	C17H16O4	285.11	181.06	284.105	[M+H]+	3	1775-97-9	-	4295.44	3224.22	4322.56	11842.2	9493.44	-
MWS20182	Dihydroferulic Acid	二氢阿魏酸	Phenolic acids	酚酸类	Phenolic acids	酚酸类	C10H12O4	195.07	136.05	196.074	[M-H]-	1	1135-23-5	-	543768	513264	627768	1.6848e+06	871879	-
Lmdn008532	Thymoquinol; Thymohydroquinone	百里氢醌	Phenolic acids	酚酸类	Phenolic acids	酚酸类	C10H14O2	165.09	165.09	166.099	[M-H]-	1	2217-60-9	-	577483	540368	567886	1.68574e+06	550969	-
MWSmce415	Cirsimaritin*	蓟黄素 (4',5-二羟基-6,7-二甲氧基黄酮)*	Flavonoids	黄酮	Flavones	黄酮	C17H14O6	315.09	282.06	314.079	[M+H]+	3	6601-62-3	C17785	15303.6	21266	32617.1	69186.6	3060.71	-
MWSmce577	p-Methoxycinnamic acid ethyl ester	对甲氧基肉桂酸乙酯	Phenolic acids	酚酸类	Phenolic acids	酚酸类	C12H14O3	207.1	161.06	206.094	[M+H]+	2	1929-30-2	C10476	20668.5	16748	25704.6	63121.1	29724.5	-
MWSprf029	Dihydrokawain	二氢醉椒素	Phenolic acids	酚酸类	Phenolic acids	酚酸类	C14H16O3	233.12	117.07	232.11	[M+H]+	2	587-63-3	-	361381	388902	366575	1.11686e+06	2.43799e+06	-
MWSprf050	Methyl hesperidin	甲基橙皮苷	Flavonoids	黄酮	Flavanones	二氢黄酮	C29H36O15	625.21	317.1	624.205	[M+H]+	3	11013-97-1	C17393	3008.5	20628.8	13251.6	36889	601.701	-
MWSprf086	Silydianin	水飞蓟宁	Tannins	鞣质	Tannin	鞣质	C25H22O10	483.13	153.02	482.121	[M+H]+	3	29782-68-1	-	11049.1	11049.1	11049.1	33147.2	55245.3	-
MWSprf114	Osmundacetone	紫萁酮	Phenolic acids	酚酸类	Phenolic acids	酚酸类	C10H10O3	179.07	115.05	178.063	[M+H]+	2	123694-03-1	-	480584	396130	409764	1.28648e+06	158126	-
MWSprf137	Acacetin-7-O-glucoside (Tilianin)*	金合欢素-7-O-葡萄糖苷 (田蓟苷)*	Flavonoids	黄酮	Flavones	黄酮	C22H22O10	447.13	285.08	446.121	[M+H]+	3	4291-60-5	-	145256	165255	130678	441189	26135.5	-
MWSprf141	Isopropyl ferulate	阿魏酸异丙酯	Phenolic acids	酚酸类	Phenolic acids	酚酸类	C13H16O4	237.11	145.03	236.105	[M+H]+	3	59831-94-6	-	240121	182711	150897	573730	257631	-
MWStz404	3,4,5-Tricaffeoylquinic acid	3,4,5-三咖啡酰奎宁酸	Phenolic acids	酚酸类	Phenolic acids	酚酸类	C34H30O15	677.15	515.12	678.159	[M-H]-	1	86632-03-3	-	657807	428178	637395	1.72338e+06	85635.5	-
MWSslk009	Xanthone	呫吨酮	Flavonoids	黄酮	Other Flavonoids	其它类黄酮	C13H8O2	197.06	141.07	196.052	[M+H]+	3	90-47-1	C22599	5026.54	5026.54	5026.54	15079.6	25132.7	-
ZBN0292	Luteolin-4'-O-glucoside*	木犀草素-4'-O-葡萄糖苷*	Flavonoids	黄酮	Flavones	黄酮	C21H20O11	447.09	285.03	448.101	[M-H]-	1	6920-38-3	-	545880	472740	738908	1.75753e+06	874031	-
MWSslk050	Naringin Dihydrochalcone	柚皮苷二氢查耳酮	Flavonoids	黄酮	Chalcones	查耳酮	C27H34O14	583.2	275.09	582.195	[M+H]+	3	18916-17-1	-	2373.03	2373.03	2373.03	7119.1	11865.2	-
MWSslk066	3-Hydroxy-4-methoxybenzoic acid; Isovanillic Acid	3-羟基-4-甲氧基苯甲酸; 异香草酸	Phenolic acids	酚酸类	Phenolic acids	酚酸类	C8H8O4	169.05	65.04	168.042	[M+H]+	3	645-08-9	-	516310	502972	585693	1.60498e+06	566662	-
MWSslk097	Dimethyl phthalate	邻苯二甲酸二甲酯	Phenolic acids	酚酸类	Phenolic acids	酚酸类	C10H10O4	195.06	163.04	194.058	[M+H]+	3	131-11-3	C11233	5.26243e+06	6.63823e+06	5.46658e+06	1.73672e+07	466955	-
MWSslk115	7-Hydroxyflavone	7-羟基黄酮	Flavonoids	黄酮	Flavones	黄酮	C15H10O3	239.07	137.02	238.063	[M+H]+	3	6665-86-7	C11264	110236	112621	88524	311381	138227	-
MWSslk119	α-Naphthoflavone	α-荼黄酮	Flavonoids	黄酮	Other Flavonoids	其它类黄酮	C19H12O2	273.09	171.05	272.084	[M+H]+	3	604-59-1	-	1105.31	1105.31	1105.31	3315.93	5526.55	-
MWSslk144	p-Coumaric acid ethyl ester	对香豆酸乙酯	Phenolic acids	酚酸类	Phenolic acids	酚酸类	C11H12O3	193.09	147.04	192.079	[M+H]+	3	7362-39-2	-	40364.4	47987.4	16439.8	104792	3287.97	-
MWSslk148	Rutin Trihydrate	芦丁三水合物	Flavonoids	黄酮	Flavonols	黄酮醇	C27H36O19	611.16	303.06	664.185	[M-3H2O+H]+	3	207671-50-9	-	110222	144201	140624	395047	69923	-
MWSslk149	5-Methoxysalicylic acid	5-甲氧基水杨酸	Phenolic acids	酚酸类	Phenolic acids	酚酸类	C8H8O4	169.05	95.05	168.042	[M+H]+	3	2612-02-4	-	373405	405703	387221	1.16633e+06	461779	-
MWSslk183	7,8-Dihydroxy-4-phenylcoumarin	7,8-二羟基-4-苯基香豆素	Lignans and Coumarins	木脂素和香豆素	Coumarins	香豆素	C15H10O4	255.07	181.07	254.058	[M+H]+	2	842-01-3	-	523459	451757	514055	1.48927e+06	394277	-
MWSslk200	Scutellarein	野黄芩素	Flavonoids	黄酮	Flavones	黄酮	C15H10O6	287.06	123.01	286.048	[M+H]+	3	529-53-3	C10184	371716	216389	699132	1.28724e+06	251725	-
Zmhn003297	3-O-Digalloyl quinic acid	3-O-二没食子酰奎宁酸	Phenolic acids	酚酸类	Phenolic acids	酚酸类	C21H20O14	495.08	343.07	496.085	[M-H]-	1	-	-	603837	567383	612055	1.78328e+06	280297	-
MWSslk254	Kaempferol-3-O-glucorhamnoside*	山柰酚-3-O-葡萄糖鼠李糖苷*	Flavonoids	黄酮	Flavonols	黄酮醇	C27H30O15	595.17	287.06	594.159	[M+H]+	3	40437-72-7	-	25086.5	21015.7	27224.3	73326.4	4203.13	-
Zbkp004763	Plantaginin	车前草素	Flavonoids	黄酮	Flavones	黄酮	C21H20O11	449.11	153.02	448.101	[M+H]+	1	26046-94-6	C17056	668158	516265	623233	1.80766e+06	512197	-
MWStz376	Dehydrodiconiferyl alcohol 4-O-beta-D-glucopyranoside	去氢二松柏醇 4-O-葡萄糖苷	Lignans and Coumarins	木脂素和香豆素	Lignans	木脂素	C26H32O11	538.23	311.13	520.194	[M+NH4]+	3	107870-88-2	-	10476.3	10476.3	10476.3	31428.9	52381.6	-
MWStz391	3',5-Dihydroxy-4',6,7-trimethoxyflavanone	3',5-二羟基-4',6,7-三甲氧基黄烷酮	Flavonoids	黄酮	Flavanones	二氢黄酮	C18H18O7	347.11	197.05	346.105	[M+H]+	3	90850-99-0	-	5561.02	5561.02	5561.02	16683.1	27805.1	-
Lmfn003035	6-O-p-Coumaroyl-β-D-glucose	6-O-对香豆酰-β-D-葡萄糖	Phenolic acids	酚酸类	Phenolic acids	酚酸类	C15H18O8	325.09	145.03	326.1	[M-H]-	1	114297-65-3	-	669048	475749	689593	1.83439e+06	2.04656e+06	-
Wbtn005071	2,5-dihydroxy-1,6-dimethoxy-8-{[(2s,3r,4s,5s,6r)-3,4,5-trihydroxy-6-(hydroxymethyl)oxan-2-yl]oxy}xanthen-9-one	2,5-二羟基-1,6-二甲氧基-8-{[(2s,3r,4s,5s,6r)-3,4,5-三羟基-6-(羟甲基)氧基-2-基]氧基}-9-蒽酮	Flavonoids	黄酮	Other Flavonoids	其它类黄酮	C21H22O12	465.1	303.05	466.111	[M-H]-	1	-	-	647457	527803	752941	1.9282e+06	870801	-
MWStz500	Iristectorin A*	鸢尾甲苷A*	Flavonoids	黄酮	Isoflavones	异黄酮	C23H24O12	493.14	331.09	492.127	[M+H]+	3	37744-61-9	-	312187	1.08779e+06	435178	1.83515e+06	69544.5	-
MWStz520	Malonyldaidzin	6''-O-丙二酰黄豆苷	Flavonoids	黄酮	Isoflavones	异黄酮	C24H22O12	503.12	255.07	502.111	[M+H]+	3	124590-31-4	C16191	47758.1	57052.3	59731.5	164542	35157.8	ko00943
mws0089	Kaempferol-7-O-glucoside*	山柰酚-7-O-葡萄糖苷*	Flavonoids	黄酮	Flavonols	黄酮醇	C21H20O11	447.09	285.04	448.101	[M-H]-	1	16290-07-6	-	788919	562294	710130	2.06134e+06	1.07944e+06	-
Rlp05128	4'-O-beta-D-galactopyranosyl djalonensone	4'-O-beta-D-galactopyranosyl djalonensone	Lignans and Coumarins	木脂素和香豆素	Coumarins	香豆素	C21H22O10	435.13	273.08	434.121	[M+H]+	1	-	-	624469	819788	624285	2.06854e+06	934241	-
pmn001716	Carthamone*	醌式红花苷*	Flavonoids	黄酮	Chalcones	查耳酮	C21H20O11	447.09	285.04	448.101	[M-H]-	1	86579-00-2	C08598	682269	652265	737292	2.07183e+06	948873	-
MWStz571	Nepetin (5,7,3',4'-Tetrahydroxy-6-methoxyflavone)	泽兰黄酮 (6-甲氧基木犀草素)	Flavonoids	黄酮	Flavones	黄酮	C16H12O7	317.07	302.05	316.058	[M+H]+	3	520-11-6	-	129611	139598	117349	386559	33118	-
Labn002716	galloyl acetyl glucoside	没食子酰乙酰葡萄糖苷	Phenolic acids	酚酸类	Phenolic acids	酚酸类	C15H18O11	373.08	169.02	374.085	[M-H]-	1	-	-	848525	575214	679904	2.10364e+06	140394	-
Zbkp005333	2',4,4',6'-Tetrahydroxychalcone 4'-O-glucoside*	2',4,4',6'-Tetrahydroxychalcone 4'-O-glucoside*	Flavonoids	黄酮	Flavones	黄酮	C21H22O10	435.13	273.08	434.121	[M+H]+	1	-	C16407	737482	661068	714393	2.11294e+06	513039	ko00941,ko01110
MWStz630	Quercetin-3-O-glucuronide	槲皮素-3-O-葡萄糖醛酸苷	Flavonoids	黄酮	Flavonols	黄酮醇	C21H18O13	479.08	303.05	478.075	[M+H]+	3	22688-79-5	-	4626.11	4626.11	4626.11	13878.3	23130.6	-
MWStz644	Naringenin trimethyl ether*	柚皮素三甲醚*	Flavonoids	黄酮	Flavanones	二氢黄酮	C18H18O5	315.12	181.05	314.115	[M+H]+	2	38302-15-7	-	66641.7	57535.8	55534.7	179712	154031	-
MWStz671	Flavone	黄酮	Flavonoids	黄酮	Flavones	黄酮	C15H10O2	223.08	121.03	222.068	[M+H]+	3	525-82-6	C10043	309029	248870	294978	852877	383773	-
MWStz699	3',4',7-Trihydroxyisoflavone*	3',4',7-三羟基异黄酮*	Flavonoids	黄酮	Isoflavones	异黄酮	C15H10O5	271.06	225.06	270.053	[M+H]+	2	485-63-2	C14313	241663	221643	221057	684364	716189	-
NK10253223	3-Methoxyanthranilate	2-氨基-3-甲氧基苯甲酸	Phenolic acids	酚酸类	Phenolic acids	酚酸类	C8H9NO3	168.06	94.06	167.058	[M+H]+	3	3177-80-8	C05831	373618	359696	351398	1.08471e+06	518023	ko00380
Sadp005694	(2S,3S)-2-[(E)-3-(3,4-dihydroxyphenyl)prop-2-enoyl]oxy-3,4-dihydroxy-2-methylbutanoic acid	(2S,3S)-2-[(E)-3-(3,4-dihydroxyphenyl)prop-2-enoyl]oxy-3,4-dihydroxy-2-methylbutanoic acid	Phenolic acids	酚酸类	Phenolic acids	酚酸类	C14H16O8	313.09	163.04	312.084	[M+H]+	1	-	-	706796	749885	689562	2.14624e+06	864178	-
Lcfn159231	3-Methoxy-2-methyl-3-oxopropylbenzoate	3-甲氧基-2-甲基-3-氧丙基苯甲酸酯	Phenolic acids	酚酸类	Phenolic acids	酚酸类	C12H14O4	221.08	77.04	222.089	[M-H]-	1	77630-47-8	-	712714	696242	760376	2.16933e+06	1.36957e+06	-
Rfn07045	4,2',3',4'-Tetrahydroxychalcone*	4,2'，3'，4'-四羟基查尔酮*	Flavonoids	黄酮	Chalcones	查耳酮	C15H12O5	273.07	153.02	272.068	[M+H]+	1	-	-	743733	744790	714561	2.20308e+06	215693	-
PD0284716	3,7,4'-trimethylquercetagetin 3'-O-beta-D-glucoside	3,7,4'-三甲基槲皮素 3'-O-beta-D-葡萄糖苷	Flavonoids	黄酮	Flavonols	黄酮醇	C24H26O13	523.14	361.09	522.137	[M+H]+	3	-	-	1.03275e+06	735340	966710	2.7348e+06	233752	-
PD0292757	Praeroside V	Praeroside V	Lignans and Coumarins	木脂素和香豆素	Coumarins	香豆素	C20H24O9	409.15	229.09	408.142	[M+H]+	3	-	-	40088.7	60063.9	37608.5	137761	39614.8	-
PD0312014	3-[3,4-dihydroxy-5-(2-hydroxyethyl)-2-(hydroxymethyl)phenyl]-2-[3-(3,4-dihydroxyphenyl)prop-2-enoyloxy]propanoic acid	3-[3,4-二羟基-5-(2-羟乙基)-2-(羟甲基)苯基]-2-[3-(3,4-二羟基苯基)丙-2-烯酰氧基]丙酸	Phenolic acids	酚酸类	Phenolic acids	酚酸类	C21H22O10	435.13	163.04	434.121	[M+H]+	2	-	-	1.9209e+07	2.12715e+07	2.21418e+07	6.26223e+07	2.19964e+07	-
Wasyqn3389	1-O-P-Coumaroyl-(B-D-Glucose 6-O-Sulfate)	1-O-对香豆酰-(B-D-葡萄糖-6-O-硫酸酯)	Phenolic acids	酚酸类	Phenolic acids	酚酸类	C15H18O11S	405.05	241	406.057	[M-H]-	1	-	-	841193	670687	723927	2.23581e+06	231164	-
Sadp010439	Apigenin 7-(6''-ethylglucuronide)	芹菜素 7-(6''-乙基葡萄糖醛酸苷)	Flavonoids	黄酮	Flavones	黄酮	C23H22O11	475.13	271.06	474.116	[M+H]+	1	-	-	687616	758534	790078	2.23623e+06	84691.3	-
PD0485458	6-Hydroxyluteolin 6-glucoside	6-羟基木犀草素-6-葡萄糖苷	Flavonoids	黄酮	Flavones	黄酮	C21H20O12	465.1	85.03	464.096	[M+H]+	2	-	-	1.62802e+06	859633	1.51037e+06	3.99802e+06	1.83046e+06	-
mws0895	Genistin	染料木苷(金雀异黄苷)	Flavonoids	黄酮	Isoflavones	异黄酮	C21H20O10	431.1	269.05	432.106	[M-H]-	1	529-59-9	C09126	692265	589890	956902	2.23906e+06	1.0478e+06	ko00943
Rdp04476	(1R,2S,3S,4R)-2,3-bis[[(E)-3-(3,4-dihydroxyphenyl)prop-2-enoyl]oxy]-1,4-dihydroxycyclohexane-1-carboxylic acid	(1R,2S,3S,4R)-2,3-bis[[(E)-3-(3,4-dihydroxyphenyl)prop-2-enoyl]oxy]-1,4-dihydroxycyclohexane-1-carboxylic acid	Phenolic acids	酚酸类	Phenolic acids	酚酸类	C25H24O12	534.16	163.04	516.127	[M+NH4]+	1	-	-	788896	937573	599798	2.32627e+06	119960	-
MWS1776	3-Cresol	间甲酚	Phenolic acids	酚酸类	Phenolic acids	酚酸类	C7H8O	109.06	65.04	108.058	[M+H]+	1	108-39-4	C01467	750115	798821	791704	2.34064e+06	406812	-
Lhqp101805	Skimmin (7-Hydroxycoumarin-7-O-glucoside)*	茵芋苷*	Lignans and Coumarins	木脂素和香豆素	Coumarins	香豆素	C15H16O8	325.09	163.04	324.084	[M+H]+	1	93-39-0	-	818118	818118	818118	2.45435e+06	4.09059e+06	-
PD0766403	6-Hydroxyluteolin 5-rhamnoside	6-羟基木犀草素 5-鼠李糖苷	Flavonoids	黄酮	Flavones	黄酮	C21H20O11	449.11	303.05	448.101	[M+H]+	2	-	-	3058.74	3058.74	3058.74	9176.23	15293.7	-
PDN224994	Hydroxy-methoxy cinnamic acid*	羟甲氧基肉桂酸*	Phenolic acids	酚酸类	Phenolic acids	酚酸类	C10H10O4	193.05	134.04	194.058	[M-H]-	1	-	-	919066	785230	792163	2.49646e+06	1.02949e+06	-
Rfp03925	Arenariumoside III	Arenariumoside III	Phenolic acids	酚酸类	Phenolic acids	酚酸类	C27H32O15	597.18	273.07	596.174	[M+H]+	1	-	-	838137	821750	874700	2.53459e+06	827807	-
Zmyp100038	Dalbergioidin	Dalbergioidin	Flavonoids	黄酮	Other Flavonoids	其它类黄酮	C15H12O6	289.07	179.03	288.063	[M+H]+	1	30368-42-4	C10415	919919	840432	780422	2.54077e+06	417896	-
MWStz537	3-O-Feruloylquinic acid	3-O-阿魏酰奎宁酸	Phenolic acids	酚酸类	Phenolic acids	酚酸类	C17H20O9	367.1	193.05	368.111	[M-H]-	1	40242-06-6	-	947830	657372	942840	2.54804e+06	334985	-
PDP152816	Spicoside A:6-Hydroxyluteolin 7-(6''-(E)-caffeoylglucoside)	Spicoside A:6-羟基木犀草素 7-(6''-(E)-咖啡酰葡萄糖苷)	Flavonoids	黄酮	Flavones	黄酮	C30H26O15	627.13	303.05	626.127	[M+H]+	1	651317-77-0	-	820870	775150	955673	2.55169e+06	163766	-
PD1036005	Strobopinin 7-galactoside*	球松甲素-7-半乳糖苷*	Flavonoids	黄酮	Flavanones	二氢黄酮	C22H24O9	433.15	271.1	432.142	[M+H]+	2	-	-	531961	424669	441899	1.39853e+06	674879	-
Sadp004354	Herbacetin 8-gentiobioside*	草质素 8-龙胆二糖苷*	Flavonoids	黄酮	Flavonols	黄酮醇	C27H30O17	627.15	303.05	626.148	[M+H]+	1	-	-	862717	780634	936789	2.58014e+06	142387	-
PDP021302	3-(4-hydroxyphenyl)-1-(2,3,4-trihydroxyphenyl)prop-2-en-1-one	3-(4-羟基苯基)-1-(2,3,4-三羟基苯基)丙-2-烯-1-酮	Flavonoids	黄酮	Chalcones	查耳酮	C15H12O5	273.08	153.02	272.068	[M+H]+	1	-	-	790498	878368	931877	2.60074e+06	293701	-
Lcfp079879	Pinobanksin-5-O-galactosyl-(1→4)-glucoside	短叶松素-5-O-半乳糖苷(1→4)葡萄糖	Flavonoids	黄酮	Flavanonols	二氢黄酮醇	C27H32O15	597.18	273.08	596.174	[M+H]+	1	91925-95-0	-	813448	844693	978909	2.63705e+06	929417	-
MWStz432	Picein	云杉苷	Phenolic acids	酚酸类	Phenolic acids	酚酸类	C14H18O7	297.1	135.05	298.105	[M-H]-	1	530-14-3	C10720	837575	832368	985777	2.65572e+06	735454	-
pme2960	Naringenin chalcone*	柚皮素查耳酮*	Flavonoids	黄酮	Chalcones	查耳酮	C15H12O5	273.08	153.02	272.068	[M+H]+	1	73692-50-9	C06561	876132	877470	918269	2.67187e+06	328034	ko00941,ko01100,ko01110
PDP000943	Quercetin-3'-O-(6''-O-acetyl)glucoside*	槲皮素-3'-O-(6''-O-乙酰)葡萄糖苷*	Flavonoids	黄酮	Flavonols	黄酮醇	C24H26O12	507.15	345.1	506.142	[M+H]+	2	-	-	393843	342549	345352	1.08174e+06	93529.4	-
mws0024	Gallate	没食子酸	Phenolic acids	酚酸类	Phenolic acids	酚酸类	C7H6O5	169.01	125.02	170.022	[M-H]-	1	149-91-7	C01424	932949	829086	1.02048e+06	2.78251e+06	1.88546e+06	ko00999
MWSHY0151	Quercetagetin	槲皮万寿菊素; 六羟黄酮	Flavonoids	黄酮	Flavonols	黄酮醇	C15H10O8	319.04	273.04	318.038	[M+H]+	1	90-18-6	C10122	1.22393e+06	843136	723515	2.79059e+06	370242	-
Zmjp004852	5,6,3',4'-Tetrahydroxy-3,7-dimethoxyflavone-6-O-glucoside*	5,6,3',4'-四羟基-3,7-二甲氧基黄酮-6-O-葡萄糖苷*	Flavonoids	黄酮	Flavonols	黄酮醇	C23H24O13	509.13	347.08	508.122	[M+H]+	1	64190-90-5	-	829983	968591	1.00504e+06	2.80362e+06	165997	-
PDP002360	Norwogonin 7-glucuronide*	去甲汉黄芩苷黄芩素-7-O-葡萄糖醛酸苷*	Flavonoids	黄酮	Flavones	黄酮	C21H18O11	447.09	271.06	446.085	[M+H]+	3	119152-50-0	-	229584	337249	227189	794022	17143.5	-
MWS5206	3-(4-Hydroxyphenyl)lactate*	4-羟苯基乳酸*	Phenolic acids	酚酸类	Phenolic acids	酚酸类	C9H10O4	181.05	135.04	182.058	[M-H]-	1	306-23-0	C03672	919836	905678	983261	2.80877e+06	1.34405e+06	-
PDP069214	Liquiritigenin-4'-(6''-malonyl)glucoside	甘草素-4'-(6''-丙二酰)葡萄糖苷	Flavonoids	黄酮	Flavanones	二氢黄酮	C24H24O12	505.13	257.08	504.127	[M+H]+	1	-	-	981026	945363	979670	2.90606e+06	231321	-
PDP002452	6-Hydroxyluteolin 7,3'-dimethyl ether 6-glucoside*	6-羟基木犀草素 7,3'-二甲醚 6-葡萄糖苷*	Flavonoids	黄酮	Flavones	黄酮	C23H24O12	493.14	331.08	492.127	[M+H]+	3	-	-	440296	588352	239740	1.26839e+06	47947.9	-
Lmrn001951	2-Hydroxy-3-(4-Hydroxyphenyl)Propanoic Acid*	2-羟基-(4-羟基苯基)丙酸*	Phenolic acids	酚酸类	Phenolic acids	酚酸类	C9H10O4	181.05	135.04	182.058	[M-H]-	1	23508-35-2	-	952813	1.02889e+06	934966	2.91666e+06	1.35141e+06	-
PDP002483	Isoetin 7-glucoside	Isoetin 7-glucoside	Flavonoids	黄酮	Flavones	黄酮	C21H20O12	465.1	303.06	464.096	[M+H]+	2	-	-	1.36116e+06	1.99995e+06	1.67502e+06	5.03612e+06	847244	-
PDP002490	5,6,7-Trihydroxyflavone 7-(6''-malonylglucoside)	5,6,7-三羟基黄酮 7-（6''-丙二酰葡糖苷）	Flavonoids	黄酮	Flavones	黄酮	C24H22O13	519.12	271.06	518.106	[M+H]+	3	-	-	1.46379e+06	981220	1.16694e+06	3.61195e+06	184235	-
Safn005219	naringenin 5-glucoside*	柚皮素 5-葡萄糖苷*	Flavonoids	黄酮	Flavones	黄酮	C21H22O10	433.11	271.06	434.121	[M-H]-	1	-	-	988014	918651	1.01095e+06	2.91762e+06	964072	-
PDP002505	Pleurostimin 7-glucoside	Pleurostimin 7-glucoside	Flavonoids	黄酮	Flavones	黄酮	C22H22O13	495.11	333.06	494.106	[M+H]+	2	-	-	1.00896e+07	5.4674e+06	7.64209e+06	2.3199e+07	1.90901e+06	-
Waymn03248	4-O-Feruloylquinic acid*	4-O-阿魏酰奎宁酸*	Phenolic acids	酚酸类	Phenolic acids	酚酸类	C17H20O9	367.1	193.05	368.111	[M-H]-	1	2613-86-7	-	1.1193e+06	859239	952529	2.93107e+06	378386	-
PDP002602	6-Hydroxykaempferol 3-glucoside	6-羟基山奈酚-3-葡萄糖苷	Flavonoids	黄酮	Flavones	黄酮	C21H20O12	465.1	303.05	464.096	[M+H]+	2	-	-	692422	669908	722104	2.08443e+06	438069	-
PDP002633	Quercetin 3-(6''-ethylglucuronide)*	槲皮素 3-(6''-乙基葡萄糖醛酸)*	Flavonoids	黄酮	Flavonols	黄酮醇	C23H22O13	507.11	303.05	506.106	[M+H]+	2	-	-	266983	252360	238055	757397	34312.4	-
PDP002456	8-Hydroxyluteolin 8-glucoside:Hypolaetin 8-O-beta-D-glucoside:Hypolaetin-8-O-beta-D-glucoside*	8-羟基黄酮素-8-葡萄糖苷：黄酮素-8-O-β-D-葡萄糖苷：黄酮素-8-O-β-D-葡萄糖苷*	Flavonoids	黄酮	Flavones	黄酮	C21H20O12	465.1	303.05	464.096	[M+H]+	1	27686-36-8	-	915762	988542	1.03124e+06	2.93554e+06	350550	-
Lmjp002596	Quercetin 3-O-[beta-D-xylosyl-(1->2)-beta-D-glucoside]*	槲皮素-3-O-桑布双糖苷*	Flavonoids	黄酮	Flavonols	黄酮醇	C26H28O16	597.14	303.05	596.138	[M+H]+	1	83048-35-5	C12637	1.20004e+06	807672	940836	2.94855e+06	439972	ko00944
PDP003197	Lanceoletin	剑叶波斯菊酮	Flavonoids	黄酮	Chalcones	查耳酮	C16H14O6	303.09	167.03	302.079	[M+H]+	2	6542-59-2	-	183268	211766	207547	602580	174645	-
PDP003361	Chalconaringenin 4-glucoside	Chalconaringenin 4-葡萄糖苷	Flavonoids	黄酮	Chalcones	查耳酮	C21H22O10	435.13	273.08	434.121	[M+H]+	2	68116-40-5	-	758631	624475	727940	2.11105e+06	880017	-
Zbsp004136	Quercetin-3-O-(6''-O-arabinosyl)glucoside*	檞皮素-3-O-(6''-O-阿拉伯糖基)葡萄糖苷*	Flavonoids	黄酮	Flavonols	黄酮醇	C26H28O16	597.14	303.05	596.138	[M+H]+	1	-	-	1.18602e+06	841350	941984	2.96935e+06	364701	-
Hmlp003068	Meratin*	蜡梅苷*	Flavonoids	黄酮	Flavonols	黄酮醇	C27H30O17	627.15	303.05	626.148	[M+H]+	1	27215-04-9	-	874675	1.04138e+06	1.0538e+06	2.96985e+06	103707	-
PDP003482	Agestricin D	Agestricin D	Flavonoids	黄酮	Flavanones	二氢黄酮	C18H18O7	347.11	197.04	346.105	[M+H]+	3	85563-76-4	-	38082.7	37877.8	46970.7	122931	57065.8	-
PDP003647	Taxifolin 7-galactoside	Taxifolin 7-半乳糖苷	Flavonoids	黄酮	Flavanonols	二氢黄酮醇	C21H22O12	467.12	259.06	466.111	[M+H]+	2	72442-45-6	-	1.89209e+07	1.87739e+07	2.04766e+07	5.81714e+07	2.30254e+07	-
PDP004250	5,7,2'-Trihydroxy 7-glucoside	5,7,2'-三羟基 7-葡萄糖苷	Flavonoids	黄酮	Flavones	黄酮	C21H20O10	433.11	271.06	432.106	[M+H]+	2	-	-	228573	299690	278107	806371	549469	-
PDP004301	Nevadensin 7-glucoside*	石吊兰素 7-葡萄糖苷*	Flavonoids	黄酮	Flavones	黄酮	C24H26O12	507.15	345.1	506.142	[M+H]+	2	-	-	330623	388573	370061	1.08926e+06	78662	-
PDP004376	Parthenosin:Quercetin 3-(6''-n-butylglucuronide):2-(3,4-Dihydroxyphenyl)-5,7-dihydroxy-4-oxo-4H-1-benzopyran-3-yl beta-D-glucopyranosiduronic acid butyl ester	Parthenosin:Quercetin 3-(6''-正丁基葡萄糖醛酸苷):2-(3,4-二羟基苯基)-5,7-二羟基-4-氧-4H-1-苯并吡喃-3-基 beta-D-葡萄糖醛酸酯丁酯	Flavonoids	黄酮	Flavonols	黄酮醇	C25H26O13	535.14	303.05	534.137	[M+H]+	2	166196-16-3	-	169989	225109	209807	604906	33997.9	-
Rfp05126	Maritimetin 6-(6''-acetylglucoside)*	Maritimetin 6-(6''-acetylglucoside)*	Flavonoids	黄酮	Aurones	橙酮类	C23H22O12	491.12	287.06	490.111	[M+H]+	1	-	-	907135	713025	1.35366e+06	2.97382e+06	124621	-
PDN021295	3-(4-hydroxy-3-methoxyphenyl)prop-2-enoyl 1,3,4,5-tetrahydroxycyclohexane-1-carboxylate*	3-(4-羟基-3-甲氧基苯基)丙-2-烯酰基1,3,4,5-四羟基环己烷-1-羧酸酯*	Phenolic acids	酚酸类	Phenolic acids	酚酸类	C17H20O9	367.1	193.05	368.111	[M-H]-	1	-	-	1.02608e+06	863727	1.13669e+06	3.02649e+06	343845	-
PDP019098	6-Hydroxyluteolin-7-(6''-acetyl)glucoside*	6-羟基木犀草素-7-(6''-乙酰)葡萄糖苷*	Flavonoids	黄酮	Flavones	黄酮	C23H22O13	507.11	303.05	506.106	[M+H]+	2	-	-	252321	214904	185994	653220	24779.9	-
PDP020457	2-(3,4-dihydroxyphenyl)-5,7-dihydroxy-3,4-dihydro-2H-1-benzopyran-3-one	2-(3,4-二羟基苯基)-5,7-二羟基-3,4-二氢-2H-1-苯并吡喃-3-酮	Flavonoids	黄酮	Flavanols	黄烷醇类	C15H12O6	289.07	163.04	288.063	[M+H]+	2	-	-	1.00356e+08	1.04755e+08	1.04124e+08	3.09235e+08	1.05187e+08	-
Rln002226	cis-p-Coumaric acid 4-[apiosyl-(1->2)-glucoside]	cis-p-Coumaric acid 4-[apiosyl-(1->2)-glucoside]	Phenolic acids	酚酸类	Phenolic acids	酚酸类	C20H26O12	457.14	163.04	458.142	[M-H]-	1	-	-	1.00172e+06	888617	1.15077e+06	3.0411e+06	477932	-
PDP021693	2-(3,4-dihydroxyphenyl)-6,8-dihydroxy-4H-chromen-4-one	2-(3,4-二羟基苯基)-6,8-二羟基-4H-色烯-4-酮	Flavonoids	黄酮	Flavones	黄酮	C15H10O6	287.05	153.02	286.048	[M+H]+	2	-	-	477075	390834	419893	1.2878e+06	458732	-
PDP151740	Quercetin 7,4'-diglucoside*	Quercetin 7,4'-二葡萄糖苷*	Flavonoids	黄酮	Flavonols	黄酮醇	C27H30O17	627.15	303.05	626.148	[M+H]+	1	42900-82-3	-	1.1327e+06	923556	1.07441e+06	3.13066e+06	112344	-
Lmrn003000	Phenyllactate	2-羟基-3-苯基丙酸	Phenolic acids	酚酸类	Phenolic acids	酚酸类	C9H10O3	165.06	103.06	166.063	[M-H]-	1	7326-19-4	C05607	1.08437e+06	962631	1.08606e+06	3.13307e+06	932275	ko00360,ko00960,ko01100,ko01110
PDP151802	Myricetin 3-xylosyl-(1->2)-rhamnoside*	杨梅素3-木糖基-(1->2)-鼠李糖苷*	Flavonoids	黄酮	Flavonols	黄酮醇	C26H28O16	597.14	303.05	596.138	[M+H]+	1	130866-56-7	-	1.30849e+06	963217	877529	3.14923e+06	390805	-
PDP030878	2-(3,4-dihydroxyphenyl)-6,7-dihydroxy-4H-chromen-4-one	2-(3,4-二羟基苯基)-6,7-二羟基-4H-黄酮-4-酮	Flavonoids	黄酮	Flavones	黄酮	C15H10O6	287.06	153.02	286.048	[M+H]+	2	-	-	853751	865717	869297	2.58877e+06	791582	-
PDP032017	2,3,4,5-Tetrahydroxy-6-[3-(4-hydroxyphenyl)-4-oxochromen-7-yl]oxyhexanal	2,3,4,5-Tetrahydroxy-6-[3-(4-hydroxyphenyl)-4-oxochromen-7-yl]oxyhexanal	Flavonoids	黄酮	Isoflavones	异黄酮	C21H20O9	417.12	255.07	416.111	[M+H]+	3	-	-	122857	112306	120565	355727	92538	-
Lmjp004404	Quercetagetin-3-Methyl Ether*	槲皮万寿菊素-3-甲醚*	Flavonoids	黄酮	Flavonols	黄酮醇	C16H12O8	333.06	318.04	332.053	[M+H]+	1	64190-88-1	-	1.0206e+06	1.02075e+06	1.15927e+06	3.20061e+06	231668	-
PDP034555	Aromadendrin 3,7-diglucoside	香橙素 3,7-二葡萄糖苷	Flavonoids	黄酮	Flavanonols	二氢黄酮醇	C27H32O16	613.17	289.07	612.169	[M+H]+	2	-	-	798834	907584	854892	2.56131e+06	247842	-
PDP035870	5,7-Dihydroxy-2-[4-hydroxy-2-[3,4,5-trihydroxy-6-[[3,4,5-trihydroxy-6-(hydroxymethyl)oxan-2-yl]oxymethyl]oxan-2-yl]oxyphenyl]chromen-4-one*	5,7-Dihydroxy-2-[4-hydroxy-2-[3,4,5-trihydroxy-6-[[3,4,5-trihydroxy-6-(hydroxymethyl)oxan-2-yl]oxymethyl]oxan-2-yl]oxyphenyl]chromen-4-one*	Flavonoids	黄酮	Flavones	黄酮	C27H30O16	611.16	287.06	610.153	[M+H]+	2	-	-	224914	288313	219405	732632	55850.9	-
PDP036328	4-O-Feruloylquinic acid ethyl ester	4-O-阿魏酰奎宁酸乙酯	Phenolic acids	酚酸类	Phenolic acids	酚酸类	C19H24O9	397.15	177.05	396.142	[M+H]+	2	-	-	284976	218225	246654	749856	97028.4	-
pmp000589	Quercetin-7-O-(6''-malonyl)glucoside*	槲皮素-7-O-(6''-丙二酰)葡萄糖苷*	Flavonoids	黄酮	Flavonols	黄酮醇	C24H22O15	551.1	303.05	550.096	[M+H]+	1	98767-37-4	-	1.49572e+06	12330.2	1.72996e+06	3.23801e+06	61651.1	-
PDP055567	4-(2-butenyl)phenol	4-(2-丁烯基)苯酚	Phenolic acids	酚酸类	Phenolic acids	酚酸类	C10H12O	149.09	91.05	148.089	[M+H]+	2	-	-	86579.6	86579.6	86579.6	259739	432898	-
PDP057325	(2S)-2-(3,5-dihydroxyphenyl)-5,6-dihydroxy-7-[(2S,3R,4S,5S,6R)-3,4,5-trihydroxy-6-(hydroxymethyl)oxan-2-yl]oxy-2,3-dihydrochromen-4-one*	(2S)-2-(3,5-dihydroxyphenyl)-5,6-dihydroxy-7-[(2S,3R,4S,5S,6R)-3,4,5-trihydroxy-6-(hydroxymethyl)oxan-2-yl]oxy-2,3-dihydrochromen-4-one*	Flavonoids	黄酮	Flavanones	二氢黄酮	C21H22O12	467.12	305.07	466.111	[M+H]+	2	-	-	1.67781e+07	1.60624e+07	1.71968e+07	5.00373e+07	1.96682e+07	-
PDP000688	kaempferol-6,8-di-C-glucoside*	山奈酚-6,8-二-C-葡萄糖苷*	Flavonoids	黄酮	Flavonols	黄酮醇	C27H30O18	643.15	319.04	642.143	[M+H]+	1	-	-	1.14847e+06	1.06911e+06	1.05568e+06	3.27325e+06	108994	-
PDP058220	3,6,7,4'-tetramethylquercetagetin 3'-O-beta-D-glucoside	3,6,7,4'-tetramethylquercetagetin 3'-O-beta-D-glucoside	Flavonoids	黄酮	Flavonols	黄酮醇	C25H28O13	537.16	375.1	536.153	[M+H]+	2	-	-	118322	124292	144393	387007	23664.4	-
Wasdn03421	Benzoylglycerol 2-glucuronide	苯甲酰甘油 2-葡萄糖醛酸苷	Phenolic acids	酚酸类	Phenolic acids	酚酸类	C16H20O10	371.1	249.06	372.106	[M-H]-	1	-	-	1.13525e+06	872199	1.27649e+06	3.28394e+06	632695	-
MWStz559	Quercetin-3,7-Di-O-glucoside*	槲皮素-3,7-二-O-葡萄糖苷*	Flavonoids	黄酮	Flavonols	黄酮醇	C27H30O17	627.15	303.05	626.148	[M+H]+	1	6892-74-6	-	1.05357e+06	1.22672e+06	1.01634e+06	3.29663e+06	161093	-
MWStz610	Diosmetin-7-O-glucoside*	香叶木素-7-O-葡萄糖苷*	Flavonoids	黄酮	Flavones	黄酮	C22H22O11	463.12	301.07	462.116	[M+H]+	1	20126-59-4	-	1.30474e+06	989445	1.06005e+06	3.35423e+06	176094	-
PDP092757	(2S)-5,6-dimethoxy-2-(3-methoxyphenyl)-2,3-dihydro-1-benzopyran-4-one*	(2S)-5,6-二甲氧基-2-(3-甲氧基苯基)-2,3-二氢-1-苯并吡喃-4-酮*	Flavonoids	黄酮	Flavanones	二氢黄酮	C18H18O5	315.12	181.05	314.115	[M+H]+	2	-	-	62491.5	54233.9	55831.6	172557	157930	-
PDP104462	4-ethyl-7-methyl-2-oxo-2H-chromen-5-yl beta-D-glucopyranoside	4-乙基-7-甲基-2-氧代-2H-色烯-5-基 beta-D-吡喃葡萄糖苷	Lignans and Coumarins	木脂素和香豆素	Coumarins	香豆素	C18H22O8	367.14	205.09	366.132	[M+H]+	2	-	-	471184	497796	464080	1.43306e+06	281677	-
Lhhp102923	(7'R,8'R)-7'8'-dihydro-7'-(5'-hydroxy-3'-methoxphenyl)-3-methoxy-8'-methyl-1-(E)-propenylbenzof-uran	(7'R,8'R)-7'8'-二氢-7'-(5'-羟基-3'-甲氧基苯基)-3-甲氧基-8'-甲基-1-(E)-丙烯基苯并呋喃	Lignans and Coumarins	木脂素和香豆素	Lignans	木脂素	C20H22O4	327.16	137.06	326.152	[M+H]+	1	-	-	981252	1.26996e+06	1.13126e+06	3.38247e+06	1.0814e+06	-
Rdp06194	Gossypetin 3-methyl ether*	棉黄素 3-甲基醚*	Flavonoids	黄酮	Flavonols	黄酮醇	C16H12O8	333.06	318.04	332.053	[M+H]+	1	86749-51-1	-	1.11364e+06	1.1062e+06	1.1688e+06	3.38864e+06	239534	-
PDP139783	(2S)-8-hydroxy-6-methoxy-2-phenyl-2,3-dihydro-1-benzopyran-4-one*	(2S)-8-羟基-6-甲氧基-2-苯基-2,3-二氢-1-苯并吡喃-4-酮*	Flavonoids	黄酮	Flavanones	二氢黄酮	C16H14O4	271.1	167.03	270.089	[M+H]+	3	-	-	9376.37	10328.8	12275.6	31980.8	1875.27	-
PDP150197	Eriodictyl 7-O-β-D-(6'-ethyl ester)-glucuronopyranoside	Eriodictyl 7-O-β-D-(6'-乙酯)-葡萄糖醛酸苷	Flavonoids	黄酮	Flavanones	二氢黄酮	C23H24O12	493.14	289.07	492.127	[M+H]+	2	-	-	2.76873e+07	2.60308e+07	2.65296e+07	8.02476e+07	6.60506e+06	-
mws0028	Vanillate	香草酸	Phenolic acids	酚酸类	Phenolic acids	酚酸类	C8H8O4	167.03	108.02	168.042	[M-H]-	1	121-34-6	C06672	1.07411e+06	1.15777e+06	1.23809e+06	3.46997e+06	1.79979e+06	-
PDP150720	4-O-(3-hydroxy,3-methyl)glutaroyl-5-O-caffeoylquinic acid	4-O-(3-羟基,3-甲基)戊二酰-5-O-咖啡酰奎宁酸	Phenolic acids	酚酸类	Phenolic acids	酚酸类	C22H26O13	499.14	163.04	498.137	[M+H]+	2	-	-	315629	230185	319937	865750	46037	-
PDP151544	Wogonin 7-glucoside*	汉黄芩素 7-葡萄糖苷*	Flavonoids	黄酮	Flavones	黄酮	C22H22O10	447.13	285.08	446.121	[M+H]+	3	-	-	128816	97668.9	131655	358139	19533.8	-
PDP002581	Isokaempferide 7-glucoside*	异鼠李素7-葡萄糖苷*	Flavonoids	黄酮	Flavonols	黄酮醇	C22H22O11	463.12	301.08	462.116	[M+H]+	1	13454-27-8	-	1.24769e+06	1.08645e+06	1.15148e+06	3.48562e+06	252035	-
PDP151670	Kaempferol 3,5-diglucoside	山奈酚 3,5-二葡萄糖苷	Flavonoids	黄酮	Flavonols	黄酮醇	C27H30O16	611.16	287.06	610.153	[M+H]+	2	205103-97-5	-	38039.7	49243.4	58125.7	145409	11912.5	-
mws0027	Syringic acid	丁香酸	Phenolic acids	酚酸类	Phenolic acids	酚酸类	C9H10O5	197.05	123.01	198.053	[M-H]-	1	530-57-4	C10833	1.05078e+06	1.1238e+06	1.33277e+06	3.50735e+06	2.60338e+06	-
PDP151786	Quercetagetin 3,3'-dimethyl ether 7-glucoside	槲皮素 3,3'-二甲醚 7-葡萄糖苷	Flavonoids	黄酮	Flavonols	黄酮醇	C23H24O13	509.13	347.08	508.122	[M+H]+	2	-	-	3.19775e+06	3.52767e+06	3.56358e+06	1.0289e+07	885228	-
Safn005180	5,7,4'-Trihydroxyflavanone 7-O-galactosylglucoside	5,7,4'-三羟基黄酮7-O-半乳糖苷	Flavonoids	黄酮	Flavones	黄酮	C27H32O15	595.17	271.07	596.174	[M-H]-	1	-	-	1.47887e+06	920149	1.11182e+06	3.51084e+06	760979	-
pmp000596	Quercetin-3-O-(2''-O-galactosyl)glucoside	槲皮素-3-O-(2''-O-半乳糖基)葡萄糖苷	Flavonoids	黄酮	Flavonols	黄酮醇	C27H30O17	627.16	465.1	626.148	[M+H]+	1	56782-99-1	-	1.22026e+06	1.01219e+06	1.28887e+06	3.52132e+06	310370	-
pmp000579	Diosmetin-7-O-galactoside*	香叶木素-7-O-半乳糖苷*	Flavonoids	黄酮	Flavones	黄酮	C22H22O11	463.12	301.07	462.116	[M+H]+	1	-	-	1.25085e+06	1.02774e+06	1.27781e+06	3.5564e+06	246809	-
Hmtn001288	Methyl 2,4-dihydroxyphenylacetate*	2,4-二羟基苯乙酸甲酯*	Phenolic acids	酚酸类	Phenolic acids	酚酸类	C9H10O4	181.05	135.04	182.058	[M-H]-	1	67828-42-6	-	1.26642e+06	1.13998e+06	1.18512e+06	3.59153e+06	2.05419e+06	-
Wasyqn1528	7-Caffeoylsedoheptulose	7-咖啡酰景天庚酮糖	Phenolic acids	酚酸类	Phenolic acids	酚酸类	C16H20O10	371.1	135.05	372.106	[M-H]-	1	-	-	1.37424e+06	1.14161e+06	1.15214e+06	3.66799e+06	188300	-
Lmjp003655	6-C-MethylKaempferol-3-glucoside*	6-甲基山柰酚-3-O-葡萄糖苷*	Flavonoids	黄酮	Flavonols	黄酮醇	C22H22O11	463.12	301.08	462.116	[M+H]+	1	-	-	1.48815e+06	1.0446e+06	1.18161e+06	3.71437e+06	251578	-
PDP234998	7-{[(2s,3r,4s,5s,6r)-4,5-dihydroxy-6-(hydroxymethyl)-3-{[(2r,3s,4r,5r,6r)-3,4,5-trihydroxy-6-(hydroxymethyl)oxan-2-yl]oxy}oxan-2-yl]oxy}-2-(3,4-dihydroxyphenyl)-3,5,6-trihydroxychromen-4-one*	7-{[(2s,3r,4s,5s,6r)-4,5-二羟基-6-(羟甲基)-3-{[(2r,3s,4r,5r,6r)-3,4,5-三羟基-6-(羟甲基)氧杂环己烷-2-基]氧基}氧杂环己烷-2-基]氧基}-2-(3,4-二羟基苯基)-3,5,6-三羟基色满-4-酮*	Flavonoids	黄酮	Flavonols	黄酮醇	C27H30O18	643.15	319.04	642.143	[M+H]+	1	-	-	1.18586e+06	1.27111e+06	1.28353e+06	3.74051e+06	143123	-
Lmtp004044	Quercetin-3-O-apiosyl(1→2)galactoside*	槲皮素-3-O-芹糖基(1→2)半乳糖苷*	Flavonoids	黄酮	Flavonols	黄酮醇	C26H28O16	597.14	303.04	596.138	[M+H]+	1	-	-	1.37546e+06	979429	1.39254e+06	3.74743e+06	568643	-
PDP234489	3-[(2S,5R)-4,5-dihydroxy-6-(hydroxymethyl)-3-[(2S,5R)-3,4,5-trihydroxy-6-(hydroxymethyl)oxan-2-yl]oxyoxan-2-yl]oxy-5,7-dihydroxy-2-(4-hydroxy-3-methoxyphenyl)-6-methoxychromen-4-one*	3-[(2S,5R)-4,5-dihydroxy-6-(hydroxymethyl)-3-[(2S,5R)-3,4,5-trihydroxy-6-(hydroxymethyl)oxan-2-yl]oxyoxan-2-yl]oxy-5,7-dihydroxy-2-(4-hydroxy-3-methoxyphenyl)-6-methoxychromen-4-one*	Flavonoids	黄酮	Flavonols	黄酮醇	C29H34O18	671.18	347.08	670.174	[M+H]+	1	-	-	1.30359e+06	1.26759e+06	1.21289e+06	3.78407e+06	59104.5	-
PDP152893	Quercetin 7-methyl ether 3-laminaribioside	槲皮素 7-甲醚 3-laminaribioside	Flavonoids	黄酮	Flavonols	黄酮醇	C28H32O17	641.17	317.07	640.164	[M+H]+	2	-	-	419617	601292	641074	1.66198e+06	52122.6	-
Safn001967	2,3,4-trihydroxy-5-{[3-(4-hydroxyphenyl)prop-2-enoyl]oxy}hexanedioic acid	2,3,4-三羟基-5-{[3-(4-羟基苯基)丙-2-烯酰]氧基}己二酸	Phenolic acids	酚酸类	Phenolic acids	酚酸类	C15H16O10	355.07	85.03	356.074	[M-H]-	1	-	-	1.28918e+06	1.1043e+06	1.42348e+06	3.81696e+06	912274	-
pmp001311	6-Hydroxykaempferol-6,7-O-diglucoside*	6-羟基山柰酚-6,7-O-二葡萄糖苷*	Flavonoids	黄酮	Flavonols	黄酮醇	C27H30O17	627.16	303.05	626.148	[M+H]+	1	-	-	1.24777e+06	1.33892e+06	1.25217e+06	3.83885e+06	192958	-
MWStz582	Okanin*	奥卡宁*	Flavonoids	黄酮	Chalcones	查耳酮	C15H12O6	287.06	135.05	288.063	[M-H]-	1	484-76-4	C08724	1.38603e+06	1.27697e+06	1.30903e+06	3.97203e+06	1.45855e+06	-
PDP154011	2'-Hydroxygenistein 7-O-(6''-malonylglucoside):5,7,2',4'-Tetrahydroxyisoflavone 7-O-(6''-malonylglucoside)	2'-羟基染料木黄酮7-O-(6''-丙二酰葡萄糖苷):5,7,2',4'-四羟基异黄酮 7-O-(6''-丙二酰葡萄糖苷)	Flavonoids	黄酮	Isoflavones	异黄酮	C24H22O14	535.11	287.06	534.101	[M+H]+	2	137351-13-4	-	13348.8	13348.8	13348.8	40046.5	66744.2	-
PDP057859	3,5-dihydroxy-7-{[(2s,3r,4s,5s,6r)-3,4,5-trihydroxy-6-({[(2r,3r,4s,5s,6r)-3,4,5-trihydroxy-6-(hydroxymethyl)oxan-2-yl]oxy}methyl)oxan-2-yl]oxy}-2-(3,4,5-trihydroxyphenyl)chromen-4-one*	3,5-二羟基-7-{[(2s,3r,4s,5s,6r)-3,4,5-三羟基-6-({[(2r,3r,4s,5s,6r)-3,4,5-三羟基-6-(羟甲基)氧杂环己-2-基]氧基}甲基)氧杂环己-2-基]氧基}-2-(3,4,5-三羟基苯基)色烯-4-酮*	Flavonoids	黄酮	Flavonols	黄酮醇	C27H30O18	643.15	319.04	642.143	[M+H]+	1	-	-	1.22652e+06	1.3901e+06	1.39476e+06	4.01138e+06	127280	-
PDP171143	3,6-dihydroxy-2-(2,4,5-trihydroxyphenyl)chromen-4-one	3,6-二羟基-2-(2,4,5-三羟基苯基)黄酮-4-酮	Flavonoids	黄酮	Flavonols	黄酮醇	C15H10O7	303.05	156.14	302.043	[M+H]+	2	-	-	122320	215015	224872	562208	192366	-
Hmcp001628	Limocitrin-3,7-di-O-glucoside*	柠檬素-3,7-O-二葡萄糖苷*	Flavonoids	黄酮	Flavonols	黄酮醇	C29H34O18	671.18	347.07	670.174	[M+H]+	1	-	-	1.28528e+06	1.34892e+06	1.39906e+06	4.03326e+06	83767.5	-
PDP179562	Vignafuran	Vignafuran	Flavonoids	黄酮	Other Flavonoids	其它类黄酮	C16H14O4	271.1	137.06	270.089	[M+H]+	2	57800-41-6	C08993	564520	571395	567448	1.70336e+06	384050	-
PDP181301	7-[3-[3,4-dihydroxy-4-(hydroxymethyl)oxolan-2-yl]oxy-4,5-dihydroxy-6-(hydroxymethyl)oxan-2-yl]oxychromen-2-one*	7-[3-[3,4-二羟基-4-(羟甲基)氧杂戊环-2-基]氧基-4,5-二羟基-6-(羟甲基)氧杂戊环-2-基]氧基苯并吡喃-2-酮*	Lignans and Coumarins	木脂素和香豆素	Coumarins	香豆素	C20H24O12	457.13	163.04	456.127	[M+H]+	2	-	-	1.12589e+06	1.12475e+06	1.27032e+06	3.52095e+06	2.32061e+06	-
PDP183859	6-Methoxyquercetin-(2''-acetyl)-3-glucoside	6-甲氧基槲皮素-(2''-乙酰基)-3-葡萄糖苷	Flavonoids	黄酮	Flavonols	黄酮醇	C24H24O14	537.13	333.06	536.117	[M+H]+	2	-	-	220423	169006	170978	560407	33801.1	-
PDP188657	2-(4-Hydroxyphenyl)propanoic acid	2-(4-Hydroxyphenyl)propanoic acid	Phenolic acids	酚酸类	Phenolic acids	酚酸类	C9H10O3	167.07	121.06	166.063	[M+H]+	2	938-96-5	-	131879	159017	164680	455576	26375.8	-
PDN219237	3-(3,4-Dihydroxyphenyl)-6,8-dihydroxy-2,3-dihydrochromen-4-one*	3-(3,4-二羟基苯基)-6,8-二羟基-2,3-二氢色满-4-酮*	Flavonoids	黄酮	Isoflavones	异黄酮	C15H12O6	287.05	135.04	288.063	[M-H]-	1	-	-	1.38015e+06	1.30488e+06	1.35562e+06	4.04065e+06	1.55006e+06	-
PDP194320	5,7-dihydroxy-2-(4-hydroxyphenyl)-8-(3-methylbut-2-en-1-yl)-3-{[3,4,5-trihydroxy-6-(hydroxymethyl)oxan-2-yl]oxy}-4H-chromen-4-one	5,7-二羟基-2-(4-羟基苯基)-8-(3-甲基丁-2-烯-1-基)-3-{[3,4,5-三羟基-6-(羟甲基)氧杂环丙烷-2-基]氧基}-4H-色满-4-酮	Flavonoids	黄酮	Flavonols	黄酮醇	C26H28O11	517.17	355.12	516.163	[M+H]+	3	-	-	368759	502453	429260	1.30047e+06	58855.9	-
PDP195881	N-(3-hydroxypropyl)-2-[(2-oxo-2H-chromen-7-yl)oxy]acetamide	N-(3-羟丙基)-2-[(2-氧代-2H-色烯-7-基)氧]乙酰胺	Lignans and Coumarins	木脂素和香豆素	Coumarins	香豆素	C14H15NO5	278.1	163.04	277.095	[M+H]+	2	-	-	1.33046e+06	1.36629e+06	1.32358e+06	4.02033e+06	1.47003e+06	-
PDP199126	4-Hydroxyphenyl 3-(4-hydroxyphenyl)prop-2-enoate	4-羟基苯基 3-(4-羟基苯基)丙-2-烯酸酯	Phenolic acids	酚酸类	Phenolic acids	酚酸类	C15H12O4	257.08	137.02	256.074	[M+H]+	2	87933-80-0	-	254596	245024	249914	749534	85778	-
PDP200377	3-Amino-4-Hydroxybenzoic Acid	3-氨基-4-羟基苯甲酸	Phenolic acids	酚酸类	Phenolic acids	酚酸类	C7H7NO3	154.05	108.04	153.043	[M+H]+	2	-	-	3.07358e+06	3.2796e+06	3.19444e+06	9.54763e+06	614716	-
PDP220878	2-(4-Methylphenyl)butanoic acid	2-(4-甲基苯基)丁酸	Phenolic acids	酚酸类	Phenolic acids	酚酸类	C11H14O2	179.11	133.1	178.099	[M+H]+	2	-	-	247754	241767	231018	720539	58736.8	-
Hmcp001579	Limocitrin-3-O-sophoroside*	柠檬素-3-O-槐糖苷*	Flavonoids	黄酮	Flavonols	黄酮醇	C29H34O18	671.18	347.07	670.174	[M+H]+	1	-	-	1.26295e+06	1.44271e+06	1.37767e+06	4.08332e+06	81137.9	-
PDP228733	5,7,2',4'-Tetrahydroxy-6-prenylisoflavone 7-O-glucoside	5,7,2',4'-四羟基-6-异戊烯基黄酮 7-O-葡萄糖苷	Flavonoids	黄酮	Flavones	黄酮	C26H28O11	517.17	355.12	516.163	[M+H]+	3	-	-	424999	461820	415899	1.30272e+06	61914	-
Rdp03917	Kaempferol 3-O-gentiobioside*	山奈酚 3-O-龙胆二糖苷*	Flavonoids	黄酮	Flavonols	黄酮醇	C27H30O16	611.16	287.06	610.153	[M+H]+	1	22149-35-5	-	1.88778e+06	1.11403e+06	1.14476e+06	4.14657e+06	403895	-
MWStz454	Cannabiscitrin	大麻黄酮苷 (杨梅素-3'-O-葡萄糖苷)	Flavonoids	黄酮	Flavonols	黄酮醇	C21H20O13	479.08	317.03	480.09	[M-H]-	1	520-14-9	-	1.47946e+06	1.41894e+06	1.25657e+06	4.15496e+06	1.22971e+06	-
Wasyqn2995	Trans-Caffeic Acid 4-O-[Apiosyl-(1→6)-Glucosyl] Ester	反式咖啡酸 4-O-[芹糖基-(1→6)-葡萄糖基]酯	Phenolic acids	酚酸类	Phenolic acids	酚酸类	C20H26O13	473.13	179.03	474.137	[M-H]-	1	-	-	1.30272e+06	1.31944e+06	1.56088e+06	4.18304e+06	489491	-
PDP234561	3,8-dihydroxy-4,5-dimethoxy-1-[(2S,3R,4S,5S,6R)-3,4,5-trihydroxy-6-(hydroxymethyl)oxan-2-yl]oxyxanthen-9-one*	3,8-dihydroxy-4,5-dimethoxy-1-[(2S,3R,4S,5S,6R)-3,4,5-trihydroxy-6-(hydroxymethyl)oxan-2-yl]oxyxanthen-9-one*	Flavonoids	黄酮	Other Flavonoids	其它类黄酮	C21H22O12	467.12	305.07	466.111	[M+H]+	2	-	-	562144	562144	562144	1.68643e+06	2.81072e+06	-
PDP041035	8-{[3,4,5-trihydroxy-6-(hydroxymethyl)oxan-2-yl]oxy}-2H-chromen-2-one*	8-{[3,4,5-三羟基-6-(羟甲基)氧烷-2-基]氧基}-2H-铬烯-2-酮*	Lignans and Coumarins	木脂素和香豆素	Coumarins	香豆素	C15H16O8	325.09	163.04	324.084	[M+H]+	1	-	-	1.12248e+06	1.46519e+06	1.60489e+06	4.19255e+06	6.07239e+06	-
PDP244034	5-hydroxy-2-(4-hydroxy-3-methoxyphenyl)-6-methoxy-7-[(2S,3R,4S,5S,6R)-3,4,5-trihydroxy-6-(hydroxymethyl)oxan-2-yl]oxy-3-[(2S,3R,4S,5R,6R)-3,4,5-trihydroxy-6-(hydroxymethyl)oxan-2-yl]oxychromen-4-one*	5-羟基-2-(4-羟基-3-甲氧基苯基)-6-甲氧基-7-[(2S,3R,4S,5S,6R)-3,4,5-三羟基-6-(羟甲基)氧杂环己烷-2-基]氧基-3-[(2S,3R,4S,5R,6R)-3,4,5-三羟基-6-(羟甲基)氧杂环己烷-2-基]氧基黄酮-4-酮*	Flavonoids	黄酮	Flavones	黄酮	C29H34O18	671.18	347.07	670.174	[M+H]+	1	-	-	1.39304e+06	1.27913e+06	1.64441e+06	4.31657e+06	69476.3	-
PDN036729	7-O-methylmyricetin*	7-O-甲基杨梅素*	Flavonoids	黄酮	Flavonols	黄酮醇	C16H12O8	331.05	165.99	332.053	[M-H]-	1	16280-27-6	-	1.53271e+06	1.35879e+06	1.42847e+06	4.31997e+06	368181	-
PDP002500	Luteolin 7-[6''-(2-methylbutyryl)glucoside]:	木犀草素 7-[6''-(2-甲基丁酰)葡萄糖苷］	Flavonoids	黄酮	Flavones	黄酮	C26H28O12	533.17	287.06	532.158	[M+H]+	1	-	-	1.49776e+06	1.44971e+06	1.40168e+06	4.34915e+06	99332.8	-
PD1005692	3',4',5,5',6,7-hexahydroxyflavone 6-glucoside	3',4',5,5',6,7-六羟基黄酮 6-葡萄糖苷	Flavonoids	黄酮	Flavones	黄酮	C21H20O13	481.1	85.03	480.09	[M+H]+	1	-	-	1.22977e+06	1.73536e+06	1.41809e+06	4.38322e+06	701976	-
Lmjn004351	Quercetagetin-4'-Methyl Ether*	槲皮万寿菊素-4'-甲醚*	Flavonoids	黄酮	Flavonols	黄酮醇	C16H12O8	331.05	165.99	332.053	[M-H]-	1	-	-	1.5203e+06	1.3969e+06	1.47015e+06	4.38735e+06	387064	-
PDP244679	3-O-beta-D-glucosyl-esculetin	3-O-β-D-葡糖基-七叶苷	Lignans and Coumarins	木脂素和香豆素	Coumarins	香豆素	C15H16O9	341.09	179.03	340.079	[M+H]+	3	-	-	4.24418e+06	4.02583e+06	3.79846e+06	1.20685e+07	3.95726e+06	-
PDP272086	5-(acetyloxy)-2-{[2-(3,4-dihydroxyphenyl)-5,7-dihydroxy-4-oxo-4H-chromen-3-yl]oxy}-4-hydroxy-6-methyloxan-3-yl acetate	5-(乙酰氧基)-2-{[2-(3,4-二羟基苯基)-5,7-二羟基-4-氧代-4H-色满-3-基]氧基}-4-羟基-6-甲基氧杂环己烷-3-基乙酸酯	Flavonoids	黄酮	Flavonols	黄酮醇	C25H24O13	533.13	303.05	532.122	[M+H]+	2	-	-	104610	138952	139517	383079	20922	-
PDP274887	4-methyl-1-phenylpentane-2,3-diol	4-甲基-1-苯基戊烷-2,3-二醇	Phenolic acids	酚酸类	Phenolic acids	酚酸类	C12H18O2	195.14	81.07	194.131	[M+H]+	2	-	-	1.23811e+06	1.10877e+06	1.0435e+06	3.39038e+06	1.35266e+06	-
PDP281283	3-{[6-({[2,4-dihydroxy-5-(hydroxymethyl)oxolan-3-yl]oxy}methyl)-3,4,5-trihydroxyoxan-2-yl]oxy}-2-(3,4-dihydroxyphenyl)-5,7-dihydroxy-4H-chromen-4-one	3-{[6-({[2,4-二羟基-5-(羟甲基)氧杂环戊烷-3-基]氧基}甲基)-3,4,5-三羟基氧杂环戊烷-2-基]氧基}-2-(3,4-二羟基苯基)-5,7-二羟基-4H-色满-4-酮	Flavonoids	黄酮	Flavonols	黄酮醇	C26H28O16	597.14	303.05	596.138	[M+H]+	2	-	-	29169.5	17471.8	19447.3	66088.6	3494.37	-
mws0913	Kaempferol-3-O-galactoside (Trifolin)*	山柰酚-3-O-半乳糖苷(三叶豆苷)*	Flavonoids	黄酮	Flavonols	黄酮醇	C21H20O11	447.09	285.04	448.101	[M-H]-	1	23627-87-4	C12626	1.50962e+06	1.70799e+06	1.21094e+06	4.42855e+06	1.16029e+06	ko00944,ko01110
PDP293001	4-methyl-2-{[3,4,5-trihydroxy-6-({[(2E)-3-(4-hydroxyphenyl)prop-2-enoyl]oxy}methyl)oxan-2-yl]oxy}pentanoic acid	4-甲基-2-{[3,4,5-三羟基-6-({[(2E)-3-(4-羟基苯基)丙-2-烯酰]氧}甲基)氧杂环己烷-2-基]氧}戊酸	Phenolic acids	酚酸类	Phenolic acids	酚酸类	C21H28O10	441.17	289.05	440.168	[M+H]+	2	-	-	3.08762e+06	3.47505e+06	3.16584e+06	9.72851e+06	489795	-
Qatp010618	Lignans Machilin F	Lignans Machilin F	Lignans and Coumarins	木脂素和香豆素	Lignans	木脂素	C20H22O5	343.15	105.03	342.147	[M+H]+	2	-	-	257025	259237	254856	771118	267907	-
Rfp02171	myricetin 3-O-gentiobioside*	杨梅素 3-O-龙胆二糖苷*	Flavonoids	黄酮	Flavonols	黄酮醇	C27H30O18	643.15	319.04	642.143	[M+H]+	1	-	-	1.4471e+06	1.45943e+06	1.54189e+06	4.44842e+06	136282	-
Wbsp004755	Methyl Hydroxycinnamate	羟基肉桂酸甲酯	Phenolic acids	酚酸类	Phenolic acids	酚酸类	C10H10O3	179.07	119.05	178.063	[M+H]+	1	80540-55-2	-	1.4108e+06	1.39889e+06	1.68221e+06	4.4919e+06	279778	-
Rdp02722	Kaempferol-3-O-(2''-malonyl)glucoside	山奈酚-3-O-（2''-丙二酰基）葡萄糖苷	Flavonoids	黄酮	Flavonols	黄酮醇	C24H22O14	535.11	287.06	534.101	[M+H]+	3	-	-	2.11413e+06	2.09819e+06	2.15096e+06	6.36328e+06	92452.5	-
Rdp05285	4',5,8-Trihydroxyflavanone	4',5,8-三羟基黄烷酮	Flavonoids	黄酮	Flavanones	二氢黄酮	C15H12O5	273.08	153.02	272.068	[M+H]+	1	-	-	1.50495e+06	1.63603e+06	1.44699e+06	4.58797e+06	1.35919e+06	-
WaTKp04564	p-Coumaroyl-arabinofuranose*	对香豆酰-阿拉伯呋喃糖*	Phenolic acids	酚酸类	Phenolic acids	酚酸类	C14H16O7	297.1	147.04	296.09	[M+H]+	1	-	-	1.49051e+06	1.77175e+06	1.43102e+06	4.69327e+06	958350	-
MWSslk237	Homoplantaginin*	高车前素-7-O-葡萄糖苷; 高车前苷*	Flavonoids	黄酮	Flavones	黄酮	C22H22O11	463.13	301.07	462.116	[M+H]+	1	17680-84-1	C17762	1.5992e+06	1.53354e+06	1.56721e+06	4.69996e+06	185661	-
Safp008193	Kaempferol-3-O-Apiosyl-(1→2)-Galactoside*	山柰酚-3-O-Apiosyl-(1→2)-Galactoside*	Flavonoids	黄酮	Flavonols	黄酮醇	C26H28O15	581.15	287.06	580.143	[M+H]+	1	-	-	1.44253e+06	1.77072e+06	1.573e+06	4.78625e+06	414849	-
Rdp04586	ethyl (2S,3S,4S,5R,6S)-6-[2-(3,4-dihydroxyphenyl)-5,7-dihydroxy-4-oxochromen-3-yl]oxy-3,4,5-trihydroxyoxane-2-carboxylate	ethyl (2S,3S,4S,5R,6S)-6-[2-(3,4-dihydroxyphenyl)-5,7-dihydroxy-4-oxochromen-3-yl]oxy-3,4,5-trihydroxyoxane-2-carboxylate	Flavonoids	黄酮	Flavonols	黄酮醇	C23H22O13	507.11	303.05	506.106	[M+H]+	2	-	-	7.0926e+06	5.75014e+06	6.351e+06	1.91937e+07	564101	-
pme0422	Isoferulic Acid*	异阿魏酸*	Phenolic acids	酚酸类	Phenolic acids	酚酸类	C10H10O4	193.05	134.04	194.058	[M-H]-	1	25522-33-2	C10470	1.45709e+06	1.50875e+06	1.82101e+06	4.78685e+06	2.04678e+06	-
Rdp04808	6-Hydroxybiochanin A	6-Hydroxybiochanin A	Flavonoids	黄酮	Isoflavones	异黄酮	C16H12O6	301.07	286.05	300.063	[M+H]+	3	-	-	85924.9	36280.4	57984.3	180190	27915.5	-
Rdp04813	Hispidulin 7-glucuronide*	高车前素 7-葡萄糖醛酸苷*	Flavonoids	黄酮	Flavones	黄酮	C22H20O12	477.1	301.08	476.096	[M+H]+	3	31105-76-7	-	551095	310175	481933	1.3432e+06	19820.6	-
mws0014	Ferulate*	阿魏酸*	Phenolic acids	酚酸类	Phenolic acids	酚酸类	C10H10O4	193.05	134.04	194.058	[M-H]-	1	537-98-4	C01494	1.71709e+06	1.49312e+06	1.60316e+06	4.81337e+06	2.10796e+06	ko00940,ko00996,ko01100,ko01110
Rdp04886	Apigenin 4'-O-beta-D-Glucuronide*	芹菜素 4'-O-β-D-葡萄糖醛酸*	Flavonoids	黄酮	Flavones	黄酮	C21H18O11	447.09	271.06	446.085	[M+H]+	3	51771-57-4	-	232116	202897	243031	678044	21038.2	-
Rdp04901	Aureusidin 6-glucuronide	金鱼草素 6-葡萄糖醛酸苷	Flavonoids	黄酮	Aurones	橙酮类	C21H18O12	463.09	287.06	462.08	[M+H]+	3	-	-	479721	423744	360598	1.26406e+06	69082.9	-
Rdp05111	Texasin-7-O-beta-D-glucoside-6''-O-malonate	Texasin-7-O-beta-D-glucoside-6''-O-malonate	Flavonoids	黄酮	Isoflavones	异黄酮	C25H24O13	533.13	285.08	532.122	[M+H]+	3	-	-	92883.1	171791	108217	372891	38600.1	-
Zbpn005833	3-Hydroxyphloretin	3-羟基根皮素	Flavonoids	黄酮	Chalcones	查耳酮	C15H14O6	289.07	167.03	290.079	[M-H]-	1	57765-66-9	C22567	1.70727e+06	1.60638e+06	1.5745e+06	4.88815e+06	2.50525e+06	ko01100
Rdp05929	4'-(beta-D-glucopyranosyloxy)-5-hydroxy-3,3',7-trimethoxyflavone*	4'-（β-D-吡喃葡萄糖氧基）-5-羟基-3,3'，7-三甲氧基黄酮*	Flavonoids	黄酮	Flavonols	黄酮醇	C24H26O12	507.15	345.1	506.142	[M+H]+	2	-	-	469786	361429	438361	1.26958e+06	51419.9	-
Lmdp003286	Quercetin-3-O-alloside; Isohyperoside*	槲皮素-3-O-阿洛糖苷; 异金丝桃苷*	Flavonoids	黄酮	Flavonols	黄酮醇	C21H20O12	465.1	303.06	464.096	[M+H]+	1	35589-21-0	-	1.27472e+06	2.29752e+06	1.41116e+06	4.98339e+06	810858	-
Rdp06460	(-)-(7''S,8''S)-4'',5,7-trihydroxy-3',5'-dimethoxy-4',8''-oxyflavonolignan-7'',9''-diol	(-)-(7''S,8''S)-4'',5,7-trihydroxy-3',5'-dimethoxy-4',8''-oxyflavonolignan-7'',9''-diol	Flavonoids	黄酮	Flavones	黄酮	C26H24O10	497.15	331.08	496.137	[M+H]+	3	-	-	15686	32767.1	12788.4	61241.6	2557.69	-
Rdp04824	Quercetin 3-O-caffeyl-glucoside	槲皮素 3-O-咖啡酰-葡萄糖苷	Flavonoids	黄酮	Flavonols	黄酮醇	C30H26O15	627.13	303.05	626.127	[M+H]+	1	-	-	1.96634e+06	1.71233e+06	1.36321e+06	5.04188e+06	193658	-
Rfn02129	methyl 2-formyl-6-methoxybenzoate	2-甲酰基-6-甲氧基苯甲酸甲酯	Phenolic acids	酚酸类	Phenolic acids	酚酸类	C10H10O4	195.06	163.04	194.058	[M+H]+	3	-	-	4.97792e+06	4.76444e+06	3.8631e+06	1.36055e+07	316530	-
Rfn02296	(2S)-2-methoxy-3-phenylpropanoic acid	（2S）-2-甲氧基-3-苯丙酸	Phenolic acids	酚酸类	Phenolic acids	酚酸类	C10H12O3	181.09	91.05	180.079	[M+H]+	2	78814-96-7	-	327428	318332	252715	898475	341855	-
Rfn02310	[(2S,4R,5R,6S,7R)-5,6,12,13,14-pentahydroxy-9-oxo-3,8-dioxatricyclo[8.4.0.02,7]tetradeca-1(10),11,13-trien-4-yl]methyl 3,4,5-trihydroxybenzoate	[（2S，4R，5R，6S，7R）-5,6,12,13,14-五羟基-9-氧代-3,8-二氧杂三环[8.4.0.02,7]十四碳-1（10），11,13-三烯-4-基]3,4,5-三羟基苯甲酸甲酯	Phenolic acids	酚酸类	Phenolic acids	酚酸类	C20H18O13	467.08	153.02	466.075	[M+H]+	3	82958-46-1	-	1.12079e+07	1.10227e+07	1.09869e+07	3.32176e+07	1.27328e+07	-
Rfn03634	3-Methyl-4-hydroxycinnamic acid	3-甲基-4-羟基肉桂酸	Phenolic acids	酚酸类	Phenolic acids	酚酸类	C10H10O3	179.07	133.06	178.063	[M+H]+	3	-	-	672788	865745	689374	2.22791e+06	395321	-
Rfn05256	Ethyl 2,5-dihydroxycinnamate	2,5-二羟基肉桂酸乙酯	Phenolic acids	酚酸类	Phenolic acids	酚酸类	C11H12O4	209.08	163.04	208.074	[M+H]+	3	40931-15-5	-	135595	87422.8	90146.8	313165	81299.8	-
Rfn05507	Methyl 3-(3,5-dihydroxyphenyl)prop-2-enoate	3-（3,5-二羟基苯基）丙-2-烯酸甲酯	Phenolic acids	酚酸类	Phenolic acids	酚酸类	C10H10O4	195.06	163.04	194.058	[M+H]+	3	63631-37-8	-	150177	270529	69506.1	490213	13901.2	-
Rfn05817	Apigenin 5-(6''-malonylglucoside)	芹菜素 5-（6''-丙二酰葡糖苷）	Flavonoids	黄酮	Flavones	黄酮	C24H22O13	519.11	271.06	518.106	[M+H]+	3	-	-	593122	534066	521993	1.64918e+06	177270	-
Lahp003481	Eriodictyol apiosyl glucoside	圣草酚芹糖基葡萄糖苷	Flavonoids	黄酮	Flavanones	二氢黄酮	C26H30O15	583.16	289.07	582.159	[M+H]+	1	-	-	1.52164e+06	1934049	1.9266e+06	5.38229e+06	1.14036e+06	-
Rfn09804	4-Isopropylcinnamic acid	4-异丙基肉桂酸	Phenolic acids	酚酸类	Phenolic acids	酚酸类	C12H14O2	191.11	91.05	190.099	[M+H]+	3	3368-21-6	-	100787	99795	99126.5	299709	496473	-
PDP237694	(2s)-5-hydroxy-2-(4-hydroxyphenyl)-8-{[(2s,3r,4s,5s,6r)-3,4,5-trihydroxy-6-(hydroxymethyl)oxan-2-yl]oxy}-2,3-dihydro-1-benzopyran-4-one	(2s)-5-羟基-2-(4-羟基苯基)-8-{[(2s,3r,4s,5s,6r)-3,4,5-三羟基-6-(羟基甲基)氧杂环己烷-2-基]氧基}-2,3-二氢-1-苯并吡喃-4-酮	Flavonoids	黄酮	Flavanones	二氢黄酮	C21H22O10	435.12	273.08	434.121	[M+H]+	1	-	-	1.93499e+06	1551927	1.89671e+06	5.38363e+06	1.90711e+06	-
MWStz568	6-Hydroxykaempferol-3,6-O-diglucoside	6-羟基山柰酚-3,6-O-二葡萄糖苷	Flavonoids	黄酮	Flavonols	黄酮醇	C27H30O17	627.16	303.05	626.148	[M+H]+	1	142674-16-6	-	1.75122e+06	1.78845e+06	1.85557e+06	5.39523e+06	385327	-
PDP151831	Kaempferol 3-(2'',4''-diacetylrhamnoside)	山奈酚3-(2'',4''-二乙酰鼠李糖苷)	Flavonoids	黄酮	Flavonols	黄酮醇	C25H24O12	517.13	287.05	516.127	[M+H]+	1	133882-73-2	-	1.73139e+06	1.80822e+06	1.89427e+06	5.43388e+06	310128	-
Rfp03312	Aureusidin 4,6-diglucoside*	金鱼草素 4,6-二葡萄糖苷*	Flavonoids	黄酮	Aurones	橙酮类	C27H30O16	611.16	287.06	610.153	[M+H]+	2	-	-	308228	258488	238308	805024	47661.6	-
Lmqp003887	Kaempferol-3-O-xylosyl(1→2)glucoside*	山柰酚-3-O-木糖基(1→2)葡萄糖苷*	Flavonoids	黄酮	Flavonols	黄酮醇	C26H28O15	581.15	287.05	580.143	[M+H]+	1	-	-	1.80277e+06	2.10324e+06	1.55765e+06	5.46366e+06	413354	-
pmn001468	Sibiricose A3	西伯利亚远志糖 A3	Phenolic acids	酚酸类	Phenolic acids	酚酸类	C19H26O13	461.13	137.02	462.137	[M-H]-	1	139726-39-9	-	1.94917e+06	1.75418e+06	1.76515e+06	5.46851e+06	580231	-
Rfp04506	Genistein 7-gentiobioside	染料木素 7-龙胆二糖苷	Flavonoids	黄酮	Isoflavones	异黄酮	C27H30O15	595.17	271.06	594.159	[M+H]+	3	-	-	260105	207505	274369	741978	118077	-
Zbjn004215	Kaempferol 3-O-beta-D-glucosyl-(1->2)-beta-D-glucoside*	山柰酚-3-O-槐糖苷 (槐属黄酮苷)*	Flavonoids	黄酮	Flavonols	黄酮醇	C27H30O16	609.15	285.04	610.154	[M-H]-	1	19895-95-5	C12634	2.30938e+06	1.8264e+06	1.3724e+06	5.50818e+06	543187	ko00944,ko01110
ZBN0150	Luteolin-7-O-gentiobioside*	木犀草素-7-O-龙胆双糖苷*	Flavonoids	黄酮	Flavones	黄酮	C27H30O16	609.15	285.04	610.153	[M-H]-	1	-	-	2.04959e+06	1.74135e+06	1.90297e+06	5.69391e+06	427451	-
Qmzp101807	Avicennol	簕内酯醇	Lignans and Coumarins	木脂素和香豆素	Coumarins	香豆素	C20H22O5	343.15	163.07	342.147	[M+H]+	1	56110-68-0	-	1.7978e+06	1.94502e+06	2.06596e+06	5.80878e+06	2.15855e+06	-
Rlp07143	4,2'-Dihydroxychalcone 4-glucoside	4,2'-二羟基查尔酮 4-葡萄糖苷	Flavonoids	黄酮	Chalcones	查耳酮	C21H22O8	403.14	241.09	402.132	[M+H]+	2	-	-	130880	139770	125784	396435	134495	-
Lssp210437	3'-O-methylorobol*	3''-O-甲基香豌豆苷元*	Flavonoids	黄酮	Isoflavones	异黄酮	C16H12O6	301.07	286.05	300.063	[M+H]+	1	36190-95-1	-	2.00148e+06	1.88399e+06	2.03816e+06	5.92363e+06	192720	-
Sadp004446	8-hydroxy-5-(7-hydroxy-2-oxochromen-8-yl)oxy-7-[(2S,3R,4S,5S,6R)-3,4,5-trihydroxy-6-(hydroxymethyl)oxan-2-yl]oxychromen-2-one	8-hydroxy-5-(7-hydroxy-2-oxochromen-8-yl)oxy-7-[(2S,3R,4S,5S,6R)-3,4,5-trihydroxy-6-(hydroxymethyl)oxan-2-yl]oxychromen-2-one	Lignans and Coumarins	木脂素和香豆素	Lignans	木脂素	C24H20O13	517.09	355.04	516.09	[M+H]+	3	-	-	1.0382e+06	1.15595e+06	1.26918e+06	3.46333e+06	608353	-
mws0749	4-Hydroxybenzoate	4-羟基苯甲酸	Phenolic acids	酚酸类	Phenolic acids	酚酸类	C7H6O3	137.02	93.03	138.032	[M-H]-	1	99-96-7	C00156	1.9469e+06	2.00943e+06	2.07983e+06	6.03616e+06	4.01783e+06	ko00130,ko00790,ko01100,ko01110,ko01240
Wbtn004861	1,8-dihydroxy-2,6-dimethoxy-5-{[(2s,3r,4s,5s,6r)-3,4,5-trihydroxy-6-(hydroxymethyl)oxan-2-yl]oxy}xanthen-9-one	1,8-二羟基-2,6-二甲氧基-5-{[(2s,3r,4s,5s,6r)-3,4,5-三羟基-6-(羟甲基)氧基-2-基]氧基}-9-蒽酮	Flavonoids	黄酮	Other Flavonoids	其它类黄酮	C21H22O12	465.1	285.04	466.111	[M-H]-	1	-	-	2.11925e+06	2.22449e+06	1.74682e+06	6.09056e+06	2.27347e+06	-
Sadp009864	Phellodensin E	Phellodensin E	Flavonoids	黄酮	Flavanones	二氢黄酮	C26H30O11	519.18	271.06	518.179	[M+H]+	3	-	-	728038	484135	522502	1.73467e+06	128049	-
Sadp006992	p-coumaroyl l-arabinose*	对香豆酰基 l-阿拉伯糖*	Phenolic acids	酚酸类	Phenolic acids	酚酸类	C14H16O7	297.1	147.04	296.09	[M+H]+	1	-	-	2.11481e+06	2.05522e+06	2.02719e+06	6.19722e+06	1.15806e+06	-
Sadp012078	Genisteone	Genisteone	Flavonoids	黄酮	Isoflavones	异黄酮	C26H28O10	501.17	339.12	500.168	[M+H]+	3	-	-	39750.2	44410.5	30460.1	114621	6092.02	-
Sadp012119	Apigenin 7-(6''-crotonylglucoside)	芹菜素 7-（6''-巴豆酰葡萄糖苷）	Flavonoids	黄酮	Flavones	黄酮	C25H24O11	501.14	271.06	500.132	[M+H]+	2	-	-	420557	329422	349284	1.09926e+06	109444	-
Safp001974	3-(4-Hydroxy-3-methoxyphenyl)propanal	3-(4-羟基-3-甲氧基苯基)丙醛	Phenolic acids	酚酸类	Phenolic acids	酚酸类	C10H12O3	181.09	137.06	180.079	[M+H]+	2	80638-48-8	-	393773	333483	342838	1.07009e+06	66696.6	-
PDP241970	3-(3,4-dihydroxyphenyl)-7-hydroxy-8-[(2S,3R,4S,5S,6R)-3,4,5-trihydroxy-6-(hydroxymethyl)oxan-2-yl]oxychromen-4-one	3-(3,4-dihydroxyphenyl)-7-hydroxy-8-[(2S,3R,4S,5S,6R)-3,4,5-trihydroxy-6-(hydroxymethyl)oxan-2-yl]oxychromen-4-one	Flavonoids	黄酮	Isoflavones	异黄酮	C21H20O11	449.11	287.06	448.101	[M+H]+	1	-	-	2.18024e+06	1.5556e+06	2.51998e+06	6.25582e+06	311121	-
Safp009165	Homobutein 4-glucoside	髙紫铆查耳酮 4-葡萄糖苷	Flavonoids	黄酮	Chalcones	查耳酮	C22H24O10	449.14	287.06	448.137	[M+H]+	3	-	-	5.02558e+06	6.12426e+06	6.33942e+06	1.74893e+07	3.61757e+06	-
Sagp002728	Maesopsin 4-O-Glucoside(Hovetrichoside C)	墨沙酮 4-O-葡萄糖苷(Hovetrichoside C)	Flavonoids	黄酮	Aurones	橙酮类	C21H22O11	451.12	289.07	450.116	[M+H]+	2	-	-	3.1588e+06	3.57234e+06	3.67617e+06	1.04073e+07	2.99802e+06	-
PDP241164	Kaempferol 3-xylosylglucoside*	山奈酚 3-木糖基葡糖苷*	Flavonoids	黄酮	Flavonols	黄酮醇	C26H28O15	581.15	287.06	580.143	[M+H]+	1	-	-	2.00301e+06	2.12604e+06	2.15732e+06	6.28637e+06	446229	-
MWSHY0058	Luteolin*	木犀草素*	Flavonoids	黄酮	Flavones	黄酮	C15H10O6	287.06	153.02	286.048	[M+H]+	1	491-70-3	C01514	2.00695e+06	2.10166e+06	2.21925e+06	6.32785e+06	715943	ko00941,ko00944,ko01100,ko01110
Salp005681	Swertianin	当药宁	Flavonoids	黄酮	Other Flavonoids	其它类黄酮	C14H10O6	275.06	260.03	274.048	[M+H]+	3	20882-75-1	C10092	12170.3	22644.6	17360.7	52175.7	26861.9	-
Sasp006500	Mikanin 3-galactoside*	薇甘菊黄素 3-半乳糖苷*	Flavonoids	黄酮	Flavones	黄酮	C24H26O12	507.15	345.1	506.142	[M+H]+	2	-	-	468174	489317	458939	1.41643e+06	104524	-
Lakp003108	Myricetindiglucoside*	杨梅素二葡萄糖苷*	Flavonoids	黄酮	Flavonols	黄酮醇	C27H30O18	643.15	319.05	642.143	[M+H]+	1	-	-	2.01712e+06	2.13995e+06	2.20867e+06	6.36574e+06	278140	-
Smdp007779	8-Demethylfarrerol	8-去甲杜鹃素	Flavonoids	黄酮	Flavanones	二氢黄酮	C16H14O5	287.09	167.03	286.084	[M+H]+	3	-	-	38446.3	40486.7	39853.6	118787	7689.25	-
Wacyn05736	3-O-Caffeoyl-5-O-p-Coumaroylquinic acid*	3-O-咖啡酰-5-O-对香豆酰奎宁酸*	Phenolic acids	酚酸类	Phenolic acids	酚酸类	C25H24O11	499.12	337.09	500.132	[M-H]-	1	-	-	2.416e+06	1.93884e+06	2.02637e+06	6.38121e+06	387768	-
WaTKp10541	7-Phenylhept-4-enoic acid	7-苯基庚-4-烯酸	Phenolic acids	酚酸类	Phenolic acids	酚酸类	C13H16O2	205.12	131.09	204.115	[M+H]+	3	-	-	17179.1	17179.1	17179.1	51537.2	85895.4	-
WaTKp12290	2-Ethylidene-5-phenylpentanoic acid	2-亚乙基-5-苯基戊酸	Phenolic acids	酚酸类	Phenolic acids	酚酸类	C13H16O2	205.12	131.08	204.115	[M+H]+	3	-	-	15928.5	15928.5	15928.5	47785.4	79642.3	-
WaTKp15417	cis-3-Hexenyl benzoate	顺式-3-己烯苯甲酸酯	Phenolic acids	酚酸类	Phenolic acids	酚酸类	C13H16O2	205.12	105.03	204.115	[M+H]+	3	25152-85-6	-	249503	298576	189817	737895	101662	-
WaTKp17885	2-[4-(2-Methylpropenyl)phenyl]propionic Acid	2-[4-(2-甲基丙烯基)苯基]丙酸	Phenolic acids	酚酸类	Phenolic acids	酚酸类	C13H16O2	205.12	131.08	204.115	[M+H]+	3	75625-99-9	-	27915.6	25231.6	24325.6	77472.8	73937.4	-
WaTKp18641	Methyl 3-phenylhex-2-enoate	3-苯基己-2-烯酸甲酯	Phenolic acids	酚酸类	Phenolic acids	酚酸类	C13H16O2	205.12	147.12	204.115	[M+H]+	3	1563240-86-7	-	82395.8	76571.7	76934.1	235902	222657	-
WaTKp20732	Methyl 3-phenylhex-5-enoate	3-苯基己-5-烯酸甲酯	Phenolic acids	酚酸类	Phenolic acids	酚酸类	C13H16O2	205.12	147.12	204.115	[M+H]+	3	52129-50-7	-	84084	80133.1	75464.2	239681	215902	-
WaYp004929	3-O-(p-coumaroyl) 3-Hydroxy-3-methylglutaric acid	3-O-(对香豆酰基) 3-羟基-3-甲基戊二酸	Phenolic acids	酚酸类	Phenolic acids	酚酸类	C15H16O7	309.1	147.04	308.09	[M+H]+	3	-	-	52957	113987	113037	279981	10591.4	-
WaYp005219	1-O-(p-coumaroyl) 3-Hydroxy-3-methylglutaric acid	1-O-(对香豆酰基) 3-羟基-3-甲基戊二酸	Phenolic acids	酚酸类	Phenolic acids	酚酸类	C15H16O7	309.1	147.04	308.09	[M+H]+	3	-	-	213033	165175	202050	580258	142204	-
WaYp006799	Pinostrobin 5-O-Glucoside*	球松素-5-O-葡萄糖苷*	Flavonoids	黄酮	Flavanones	二氢黄酮	C22H24O9	433.15	271.1	432.142	[M+H]+	2	-	-	373355	456041	518074	1.34747e+06	523735	-
Wacyp03790	2-(3,4-dihydroxyphenyl)-2H-chromene-3,5,7-triol	2-(3,4-二羟基苯基)-2H-色烯-3,5,7-三醇	Flavonoids	黄酮	Flavanols	黄烷醇类	C15H12O6	289.07	139.04	288.063	[M+H]+	2	-	-	1.14619e+06	1.5194e+06	1.38405e+06	4.04964e+06	1.24195e+06	-
Wacyp04031	4-(2,4,6-Trihydroxybenzoyl)-3-Formyl-5-Hydroxybenzoic acid	4-(2,4,6-三羟基苯甲酰基)-3-甲酰基-5-羟基苯甲酸	Phenolic acids	酚酸类	Phenolic acids	酚酸类	C15H10O8	319.05	153.02	318.038	[M+H]+	2	-	-	71856.2	96072.8	72792.6	240722	55143	-
MWSHC20114	5,7,2'-Trihydroxy-8-methoxyflavone; Scutevulin*	5,7,2'-三羟基-8-甲氧基黄酮; 半枝莲素*	Flavonoids	黄酮	Flavones	黄酮	C16H12O6	301.07	286.05	300.063	[M+H]+	1	80713-32-2	-	2.03807e+06	2.1566e+06	2.24428e+06	6.43895e+06	209942	-
Wacyp05914	3,4-O-Di-p-Coumaroylshikimic acid	3,4-O-二对香豆酰莽草酸	Phenolic acids	酚酸类	Phenolic acids	酚酸类	C25H22O9	467.13	147.04	466.126	[M+H]+	2	-	-	543757	495189	437139	1.47608e+06	442405	-
Zbsp004438	Quercetin-3,4'-O-di-glucoside	槲皮素-3,4'-O-二葡萄糖苷	Flavonoids	黄酮	Flavonols	黄酮醇	C27H30O17	627.16	303.05	626.148	[M+H]+	1	29125-80-2	-	1.96576e+06	1.98122e+06	2.53179e+06	6.47878e+06	821916	-
Wagp002962	Umbelliferone 7-O-Rutinoside	伞形酮 7-O-芸香苷	Lignans and Coumarins	木脂素和香豆素	Coumarins	香豆素	C21H26O12	471.15	163.04	470.142	[M+H]+	3	135064-04-9	-	162150	184591	189151	535892	134948	-
Wagp004984	Limocitrol 3-Glucoside	甲基柠檬素 3-葡萄糖苷	Flavonoids	黄酮	Flavonols	黄酮醇	C24H26O14	539.14	377.09	538.132	[M+H]+	3	-	-	27825.1	27825.1	27825.1	83475.4	139126	-
Wagp007665	3,3',4',5'-Tetrahydroxy-5,7-Dimethoxyflavone*	3,3',4',5'-四羟基-5,7-二甲氧基黄酮*	Flavonoids	黄酮	Flavonols	黄酮醇	C17H14O8	347.08	332.05	346.069	[M+H]+	3	-	-	34643.6	43121.7	32137	109902	6427.4	-
Wagp008987	3,2',4'-Trihydroxy-4,3',5',6'-Tetramethoxychalcone	3,2',4'-三羟基-4,3',5',6'-四甲氧基查耳酮	Flavonoids	黄酮	Chalcones	查耳酮	C19H20O8	377.12	227.06	376.116	[M+H]+	3	-	-	12839.1	12839.1	12839.1	38517.3	64195.6	-
Wagp009755	6'-Hydroxy-4,2',3',4'-Tetramethoxychalcone	6'-羟基-4,2',3',4'-四甲氧基查耳酮	Flavonoids	黄酮	Chalcones	查耳酮	C19H20O6	345.13	211.06	344.126	[M+H]+	3	3877-67-6	-	1955.42	1955.42	1955.42	5866.26	9777.11	-
Wahp004750	Viscumneoside III(Homoeriodictyol-7-O-Apiosyl-(1-2)-Glucopyranoside)	槲寄生新苷 III[高圣草素-7-O-芹菜糖-(1-2)-葡萄糖苷]	Flavonoids	黄酮	Flavones	黄酮	C27H32O15	597.18	303.09	596.174	[M+H]+	2	118985-27-6	-	102442	165219	173510	441170	45956.2	-
PDP153074	Helmon:4,7,4',6-Tetrahydroxyaurone*	Helmon:4,7,4',6-四羟基黄酮*	Flavonoids	黄酮	Aurones	橙酮类	C15H10O6	287.06	153.02	286.048	[M+H]+	1	160525-59-7	-	2.09905e+06	2.07246e+06	2.31402e+06	6.48553e+06	534436	-
Walp003918	1-O-p-Coumaroylsedoheptulose	1-O-p-香豆酰癸酮糖	Phenolic acids	酚酸类	Phenolic acids	酚酸类	C16H20O9	357.12	147.04	356.111	[M+H]+	3	-	-	83600.5	105992	411462	601055	16720.1	-
Walp004391	7-C-Glucosylcoumarin	7-C-葡萄糖基香豆素	Lignans and Coumarins	木脂素和香豆素	Coumarins	香豆素	C15H16O7	309.1	147.04	308.09	[M+H]+	3	-	-	314471	282294	238960	835725	371057	-
Walp006246	8-Methoxy-6,7-Methylenedioxycoumarin	8-甲氧基-6,7-亚甲二氧基香豆素	Lignans and Coumarins	木脂素和香豆素	Coumarins	香豆素	C11H8O5	221.05	135.05	220.037	[M+H]+	3	81558-03-4	-	617352	615865	594910	1.82813e+06	452508	-
Lmfn005486	Kaempferol-3-O-sulfonate	山柰酚-3-O-磺酸	Flavonoids	黄酮	Flavonols	黄酮醇	C15H10O9S	365	285.04	366.005	[M-H]-	1	-	-	2.34759e+06	2.11444e+06	2.06233e+06	6.52436e+06	326820	-
Waptp02740	6-Methoxycoumarin	6-甲氧基香豆素	Lignans and Coumarins	木脂素和香豆素	Coumarins	香豆素	C10H8O3	177.05	89.04	176.047	[M+H]+	3	-	-	4992.48	4992.48	4992.48	14977.5	24962.4	-
Jmwn002117	2,6-dimethoxybenzene-1,4-diol 1-O-β-D-glucopyranoside	2,6-二甲氧基-1,4-苯二醇-1-O-β-D-吡喃葡萄糖苷	Phenolic acids	酚酸类	Phenolic acids	酚酸类	C14H20O9	331.1	153.02	332.111	[M-H]-	1	-	-	2.14134e+06	2.11726e+06	2.27016e+06	6.52876e+06	1.60313e+06	-
Zmhp003514	6,7,8-Tetrahydroxy-5-methoxyflavone*	6,7,8-三羟基-5-甲氧基黄酮*	Flavonoids	黄酮	Flavones	黄酮	C16H12O6	301.07	286.05	300.063	[M+H]+	1	-	-	2.09709e+06	2.23625e+06	2.19618e+06	6.52951e+06	206224	-
Wbmp002612	Methyl (6-O-4-hydroxybenzoyl)-α-D-glucoside	甲基 (6-O-对羟基苯甲酰基)-α-D-葡萄糖苷	Phenolic acids	酚酸类	Phenolic acids	酚酸类	C14H18O8	315.11	163.04	314.1	[M+H]+	3	-	-	178790	133201	105598	417590	534029	-
Wasyqn2170	Vanillic acid glucoside	香草酸 葡萄糖苷	Phenolic acids	酚酸类	Phenolic acids	酚酸类	C14H18O9	329.09	167.03	330.095	[M-H]-	1	32142-31-7	-	2.37063e+06	1.90745e+06	2.26434e+06	6.54241e+06	1.21002e+06	-
Wbtp004648	Swertianolin	獐牙菜酮苷	Flavonoids	黄酮	Other Flavonoids	其它类黄酮	C20H20O11	437.11	275.06	436.101	[M+H]+	3	23445-00-3	C10093	1.78212e+06	2.10294e+06	2.07614e+06	5.9612e+06	1.53266e+06	-
MWSHY0069	Hispidulin*	高车前素*	Flavonoids	黄酮	Flavones	黄酮	C16H12O6	301.07	286.05	300.063	[M+H]+	1	1447-88-7	C10058	2.18287e+06	2.16317e+06	2.21311e+06	6.55915e+06	219752	-
Wbtp004927	1,3,6-trihydroxy-7-methoxy-2-{[(2s,3r,4s,5s,6r)-3,4,5-trihydroxy-6-(hydroxymethyl)oxan-2-yl]oxy}xanthen-9-one	1,3,6-三羟基-7-甲氧基-2-{[(2s,3r,4s,5s,6r)-3,4,5-三羟基-6-(羟甲基)氧基-2-基]氧基}蒽酮	Flavonoids	黄酮	Other Flavonoids	其它类黄酮	C20H20O12	453.1	291.05	452.096	[M+H]+	3	-	-	1.68479e+07	1.80602e+07	1.63245e+07	5.12326e+07	1.80297e+07	-
Zmgp002917	Okanin-4'-O-glucosyl-O-glucoside*	奥卡宁-4'-O-葡萄糖苷-O-葡萄糖苷*	Flavonoids	黄酮	Chalcones	查耳酮	C27H32O16	613.17	289.07	612.169	[M+H]+	1	-	-	2.02334e+06	2.39975e+06	2.13933e+06	6.56242e+06	1.02876e+06	-
Hmbp002730	Isoscutellarein*	异野黄芩素*	Flavonoids	黄酮	Flavones	黄酮	C15H10O6	287.06	153.01	286.048	[M+H]+	1	41440-05-5	C10097	2.24522e+06	2.16096e+06	2.16959e+06	6.57577e+06	489807	-
Wbtp005739	Dioxyxanthon	1,2-二羟-9-蒽酮	Flavonoids	黄酮	Other Flavonoids	其它类黄酮	C13H8O4	229.05	201.06	228.042	[M+H]+	3	-	-	105428	133450	132253	371131	21085.7	-
Wbtp006811	3,4,8-trihydroxy-2-(2-hydroxypropan-2-yl)-7-methoxy-6-(3-methylbut-2-en-1-yl)-2h,3h-furo[3,2-b]xanthen-5-one	3,4,8-三羟基-2-(2-羟基丙烷-2-基)-7-甲氧基-6-(3-甲基-2-烯-1-基)-2h,3h-呋喃并[3,2-b]-5-蒽酮	Flavonoids	黄酮	Other Flavonoids	其它类黄酮	C24H26O8	443.17	371.11	442.163	[M+H]+	3	-	-	23023.7	19290.7	21721.6	64036	3858.14	-
Wbtp008137	1,4-dihydroxyxanthen-9-one	1,4-二羟基-9-蒽酮	Flavonoids	黄酮	Other Flavonoids	其它类黄酮	C13H8O4	229.05	155.05	228.042	[M+H]+	3	-	-	30787.3	26669.1	29481.8	86938.1	46634.4	-
Wcdp001713	Daphnetin-8-Glucoside	瑞香素-8-葡萄糖苷	Lignans and Coumarins	木脂素和香豆素	Coumarins	香豆素	C15H16O9	341.08	179.04	340.079	[M+H]+	2	20853-56-9	-	2.10119e+07	2.03834e+07	2.11157e+07	6.2511e+07	1.26655e+07	-
Wdbp007193	3-hydroxy-2',5-dimethoxy-2-methylbibenzyl	3-羟基-2',5-二甲氧基-2-甲基二苄基	Others	其它类	Stilbene	茋类	C17H20O3	273.15	135.08	272.141	[M+H]+	3	-	-	120983	117189	108626	346799	44748.2	-
Xmbp001692	2,4,6-Trihydroxybenzoic acid	2,4,6-三羟基苯甲酸	Phenolic acids	酚酸类	Phenolic acids	酚酸类	C7H6O5	171.03	81.03	170.022	[M+H]+	3	83-30-7	-	123402	59086.1	106008	288496	86154.9	-
Xmgp006913	2,4,2',4'-tetrahydroxy-3'-prenylchalcone	2,4,2',4'-四羟基-3'-异戊烯基查耳酮	Flavonoids	黄酮	Chalcones	查耳酮	C20H20O5	341.14	137.06	340.131	[M+H]+	3	-	-	486183	457742	507077	1.451e+06	231066	-
Waln003742	1-O-p-Coumaroyl Galactonic Acid	1-O-p-香豆酰半乳糖酸	Phenolic acids	酚酸类	Phenolic acids	酚酸类	C15H18O9	341.09	195.05	342.095	[M-H]-	1	-	-	2.30113e+06	2.18542e+06	2.10002e+06	6.58657e+06	2.0168e+06	-
Labn004865	Hydroxy isoliquiritigenin glucoside*	羟基异甘草素 葡萄糖苷*	Flavonoids	黄酮	Chalcones	查耳酮	C21H22O10	433.11	271.06	434.121	[M-H]-	1	-	-	2.38089e+06	2.256e+06	2.01094e+06	6.64783e+06	2.05703e+06	-
Zahp008055	Acetyl Resveratrol	乙酰白藜芦醇	Others	其它类	Stilbene	茋类	C16H14O4	271.09	137.06	270.089	[M+H]+	3	-	-	556562	608119	554792	1.71947e+06	430675	-
Zasp003415	Kaempferol 3-(3'',4''-diacetylglucoside)	山柰酚-3-(3'',4''-二乙酰葡萄糖苷)	Flavonoids	黄酮	Flavonols	黄酮醇	C25H24O13	533.13	287.06	532.122	[M+H]+	3	-	-	87050.9	95428.8	169311	351790	46543.1	-
Zayp003385	Myricetin-3-O-(6''-galloyl)glucoside	杨梅素-3-O-(6''-没食子酰)葡萄糖苷	Flavonoids	黄酮	Flavonols	黄酮醇	C28H24O17	633.11	319.05	632.101	[M+H]+	2	-	-	336321	184493	303031	823845	88509.5	-
Zayp007475	dihydrocoriandrin	二氢芫荽异香豆精	Lignans and Coumarins	木脂素和香豆素	Coumarins	香豆素	C13H12O4	233.08	159.08	232.074	[M+H]+	3	116383-99-4	-	765215	1.00949e+06	684506	2.45921e+06	628248	-
PDP108148	5,7-dihydroxy-3-{[(2S,3R,4S,5R,6R)-3,4,5-trihydroxy-6-({[(2R,3R,4S,5R,6R)-3,4,5-trihydroxy-6-(hydroxymethyl)oxan-2-yl]oxy}methyl)oxan-2-yl]oxy}-2-(3,4,5-trihydroxyphenyl)chromen-4-one*	5,7-二羟基-3-{[(2S,3R,4S,5R,6R)-3,4,5-三羟基-6-({[(2R,3R,4S,5R,6R)-3,4,5-三羟基-6-(羟甲基)氧杂环己烷-2-基]氧基}甲基)氧杂环己烷-2-基]氧基}-2-(3,4,5-三羟基苯基)色满-4-酮*	Flavonoids	黄酮	Flavonols	黄酮醇	C27H30O18	643.15	319.05	642.143	[M+H]+	1	-	-	2.08514e+06	2.414e+06	2.15563e+06	6.65477e+06	329328	-
Zbbp006589	(-)-Medicocarpin	美迪紫檀素-3-O-葡萄糖苷	Flavonoids	黄酮	Isoflavones	异黄酮	C22H24O9	433.15	271.09	432.142	[M+H]+	2	52766-70-8	C16223	437882	451168	407076	1.29613e+06	694019	ko00943,ko01110
Zbcp002269	Petunidin-3-O-glucoside-5-O-arabinoside	牵牛花素-3-O-葡萄糖苷-5-O-阿拉伯糖苷	Flavonoids	黄酮	Anthocyanidins	花青素	C27H31O16+	611.16	317.07	611.161	[M]+	3	-	-	168907	145024	174903	488834	86971.2	-
Zbcp003466	Pelargonidin-3-O-arabinoside	天竺葵素-3-O-阿拉伯糖苷	Flavonoids	黄酮	Anthocyanidins	花青素	C20H19O9+	403.1	271.06	403.101	[M]+	3	-	-	15254	15254	15254	45761.9	76269.8	-
Zbdp001892	7-Methoxy-3-[1-(3-pyridyl)methylidene]-4-chromanone	7-甲氧基-3-[1-(3-吡啶基)亚甲基]-4-二氢色原酮	Flavonoids	黄酮	Other Flavonoids	其它类黄酮	C16H13NO3	268.1	136.06	267.089	[M+H]+	2	-	-	4.66832e+07	4.34684e+07	4.37902e+07	1.33942e+08	4.54059e+07	-
Zbgp007629	3',4'-Dihydroxy-7,5'-dimethoxyflavone*	3',4'-二羟基-7,5'-二甲氧基黄酮*	Flavonoids	黄酮	Flavones	黄酮	C17H14O6	315.09	282.06	314.079	[M+H]+	3	-	-	16586.1	17733.8	19795.5	54115.4	3317.23	-
Zbhp004510	Hesperetin-3'-O-glucoside	橙皮素-3'-O-葡萄糖苷	Flavonoids	黄酮	Flavanones	二氢黄酮	C22H24O11	465.14	303.09	464.132	[M+H]+	2	-	-	1.65256e+06	1733202	1.64061e+06	5.02637e+06	512726	-
Zbhp006013	Chrysin 7-(6-O-malonylglucoside)	白杨素-7-O-(6-丙二酰葡萄糖苷)	Flavonoids	黄酮	Flavones	黄酮	C24H22O12	503.12	255.07	502.111	[M+H]+	3	-	-	81367.7	96084.9	84203.8	261656	9350.71	-
Zbjp001957	Cyanidin 3,5-O-diglucoside*	矢车菊素-3,5-二-O-葡萄糖苷*	Flavonoids	黄酮	Anthocyanidins	花青素	C27H31O16+	611.16	287.06	611.161	[M]+	3	20905-74-2	C08639	81036.5	87691.9	97496.8	266225	7148.67	ko00942
Zbjp004654	Apigenin-7-O-glucuronide*	芹菜素-7-O-葡萄糖醛酸苷*	Flavonoids	黄酮	Flavones	黄酮	C21H18O11	447.09	271.06	446.085	[M+H]+	3	29741-09-1	-	200728	178221	212772	591720	35644.1	-
PDP152333	5,7,2'-Trihydroxyflavanone 7-glucoside*	5,7,2'-三羟基黄烷酮 7-葡萄糖苷*	Flavonoids	黄酮	Flavanones	二氢黄酮	C21H22O10	435.13	273.08	434.121	[M+H]+	1	27960-47-0	-	2.33705e+06	1.76858e+06	2.61907e+06	6.72471e+06	2.42373e+06	-
Rdp03750	Complanatoside A*	Complanatoside A*	Flavonoids	黄酮	Flavonols	黄酮醇	C27H30O18	643.15	319.04	642.143	[M+H]+	1	146501-37-3	-	2.13003e+06	2.12189e+06	2.50957e+06	6.76148e+06	279387	-
Zblp002068	Cyanidin 3-O-glucoside	矢车菊素-3-O-葡萄糖苷	Flavonoids	黄酮	Anthocyanidins	花青素	C21H21O11+	449.11	287.06	449.108	[M]+	3	47705-70-4	C08604	1.91358e+06	2.54825e+06	1.96545e+06	6.42727e+06	382716	ko00942,ko01110
Zblp002242	Petunidin-3-O-arabinoside	牵牛花素-3-O-阿拉伯糖苷	Flavonoids	黄酮	Anthocyanidins	花青素	C21H21O11+	449.11	317.07	449.108	[M]+	3	-	-	78741.8	42107	41305.7	162155	83332.8	-
Zblp002396	Peonidin-3-O-glucoside	芍药花素-3-O-葡萄糖苷	Flavonoids	黄酮	Anthocyanidins	花青素	C22H23O11+	463.12	301.07	463.123	[M]+	3	68795-37-9	C12141	292268	275844	196010	764122	184378	ko00942
Zblp002750	Methyl-3-(3-hydroxyphenyl)Propionate	3-(3-羟基苯基)丙酸甲酯	Phenolic acids	酚酸类	Phenolic acids	酚酸类	C10H12O3	181.09	121.06	180.079	[M+H]+	3	61389-68-2	-	643992	654705	516391	1.81509e+06	676069	-
Zblp003749	Petunidin-3-O-(6''-O-Acetyl)glucoside	牵牛花素-3-O-(6''-O-乙酰)葡萄糖苷	Flavonoids	黄酮	Anthocyanidins	花青素	C24H25O13+	521.13	317.07	521.129	[M]+	3	-	-	8595.07	8595.07	8595.07	25785.2	42975.3	-
Zblp003803	2,4,2',5'-Tetrahydroxydihydrochalcone	2,4,2',5'-四羟基二氢查耳酮	Flavonoids	黄酮	Chalcones	查耳酮	C15H14O5	275.09	123.04	274.084	[M+H]+	3	-	-	286668	212990	234349	734007	402920	-
Zblp004832	7,4'-Dihydroxydihydroflavonoids	7,4'-二羟基二氢黄酮	Flavonoids	黄酮	Flavanones	二氢黄酮	C15H12O4	257.08	137.02	256.074	[M+H]+	3	-	-	1.46136e+06	1.44587e+06	1.59997e+06	4.50721e+06	480409	-
Zblp007976	5,7,4'-Trihydroxyflavone	5,7,4'-三羟基黄酮	Flavonoids	黄酮	Flavones	黄酮	C15H12O5	273.08	137.02	272.068	[M+H]+	3	-	-	38778.2	51723.9	39914.9	130417	7755.63	-
Zbbp005255	Aureusidin*	金鱼草素*	Flavonoids	黄酮	Aurones	橙酮类	C15H10O6	287.06	153.02	286.048	[M+H]+	1	38216-54-5	C08576	2.11023e+06	2.15289e+06	2.54948e+06	6.81261e+06	629697	-
Zbpp002027	Isorhamnetin-3-O-(6''-malonyl)glucoside*	异鼠李素-3-O-(6''-丙二酰)葡萄糖苷*	Flavonoids	黄酮	Flavonols	黄酮醇	C25H24O15	565.12	317.07	564.111	[M+H]+	3	-	-	132788	127248	90888.1	350924	18177.6	-
PDP237284	(4E,6E)-N-(4-hydroxy-3-methoxybenzyl)-8-methylnona-4,6-dienamide	(4E,6E)-N-(4-羟基-3-甲氧基苄基)-8-甲基壬-4,6-二酰胺	Flavonoids	黄酮	Flavones	黄酮	C15H12O7	305.07	153.02	304.058	[M+H]+	1	-	-	2.16809e+06	2.42745e+06	2.35722e+06	6.95276e+06	3.18129e+06	-
Zbsp003857	3'-O-Methyltricetin-5-O-glucoside*	3'-O-甲基五羟黄酮-5-O-葡萄糖苷*	Flavonoids	黄酮	Flavones	黄酮	C22H22O12	479.12	317.06	478.111	[M+H]+	3	-	-	2.95826e+06	3.55535e+06	3.96217e+06	1.04758e+07	748550	-
HJN090	Isocoreopsin*	异波斯菊苷*	Flavonoids	黄酮	Flavanones	二氢黄酮	C21H22O10	433.11	271.06	434.121	[M-H]-	1	-	-	2.5379e+06	2.20332e+06	2.26033e+06	7.00155e+06	1.86378e+06	-
Zbsp004301	Quercetin-7-O-rutinoside*	槲皮素-7-O-芸香糖苷*	Flavonoids	黄酮	Flavonols	黄酮醇	C27H30O16	611.16	303.05	610.153	[M+H]+	3	147714-62-3	-	51328	104428	125536	281292	51941.6	-
MWStz521	Quercetin 3-O-(6-O-malonyl-beta-D-glucoside)	槲皮素-3-O-(6''-O-丙二酰)葡萄糖苷	Flavonoids	黄酮	Flavonols	黄酮醇	C24H22O15	549.09	300.03	550.096	[M-H]-	1	96862-01-0	C12638	2.50716e+06	2.08491e+06	2.45131e+06	7.04338e+06	188864	ko00944
Zbsp004450	3'-O-Methyltricetin-7-O-glucoside	3'-O-甲基五羟黄酮-7-O-葡萄糖苷	Flavonoids	黄酮	Flavones	黄酮	C22H22O12	479.12	317.07	478.111	[M+H]+	3	-	-	6.32048e+06	7.81307e+06	6.32693e+06	2.04605e+07	703858	-
Zbsp004714	Apigenin-7-O-(2''-glucosyl)arabinoside*	芹菜素-7-O-(2''-葡萄糖基)阿拉伯糖苷*	Flavonoids	黄酮	Flavones	黄酮	C26H28O14	565.16	271.06	564.148	[M+H]+	3	-	-	102537	128553	80739.7	311830	16147.9	-
Wcdn001824	2,5-Dihydroxybenzoic acid-5-O-glucoside	2,5-二羟基苯甲酸-5-O-葡萄糖苷	Phenolic acids	酚酸类	Phenolic acids	酚酸类	C13H16O9	315.07	153.02	316.079	[M-H]-	1	-	-	2.7362e+06	2.09397e+06	2.23069e+06	7.06086e+06	3.15717e+06	-
Zbsp005715	Hesperetin-7-O-(6''-malonyl)glucoside	橙皮素-7-O-(6''-丙二酰)葡萄糖苷	Flavonoids	黄酮	Flavanones	二氢黄酮	C25H26O14	551.14	303.09	550.132	[M+H]+	2	-	-	867924	649608	657502	2.17503e+06	82433.2	-
Zbsp005900	7,8-Dimethoxy-6-hydroxycoumarin*	7,8-二甲氧基-6-羟基香豆素*	Lignans and Coumarins	木脂素和香豆素	Coumarins	香豆素	C11H10O5	223.06	162.03	222.053	[M+H]+	3	-	-	122335	122427	74954.5	319717	219801	-
Zbsp008132	Acacetin-7-O-(6''-O-acetyl)glucoside	金合欢素-7-O-(6''-O-乙酰)葡萄糖苷	Flavonoids	黄酮	Flavones	黄酮	C24H24O11	489.14	285.08	488.132	[M+H]+	3	-	-	25389.8	26057.7	30799	82246.6	5077.96	-
Zbzp003356	Malvidin-3-O-arabinoside	锦葵色素-3-O-阿拉伯糖苷	Flavonoids	黄酮	Anthocyanidins	花青素	C22H23O11+	463.12	331.08	463.123	[M]+	3	-	-	97623.8	103375	84436	285435	89758.5	-
Zmbp002578	Cyanidin-3-O-(6''-O-acetyl)glucoside-5-O-glucoside	矢车菊素-3-O-(6''-O-乙酰)葡萄糖苷-5-O-葡萄糖苷	Flavonoids	黄酮	Anthocyanidins	花青素	C29H33O17+	653.18	287.06	653.171	[M]+	3	-	-	1878.66	1878.66	1878.66	5635.97	9393.28	-
Zmcp002924	Cyanidin 3-O-sophoroside	矢车菊素-3-O-(2''-O-葡萄糖基)葡萄糖苷	Flavonoids	黄酮	Anthocyanidins	花青素	C27H31O16+	611.16	287.05	611.161	[M]+	3	38820-68-7	C16306	56908.3	39535.5	50571.9	147016	7907.1	ko00942
MWSHC20110	8-Methoxyapigenin*	8-甲氧基芹菜素*	Flavonoids	黄酮	Flavones	黄酮	C16H12O6	301.07	286.05	300.063	[M+H]+	1	57096-02-3	-	2.24699e+06	2.34493e+06	2.49001e+06	7.08192e+06	227938	-
Zmdp003457	Myricetin-3-O-galactoside-3'-O-rhamnoside*	杨梅素-3-O-半乳糖苷-3'-O-鼠李糖苷*	Flavonoids	黄酮	Flavonols	黄酮醇	C27H30O17	627.16	319.05	626.148	[M+H]+	3	-	-	49420.1	48516.8	42891.2	140828	8578.25	-
Zmdp004112	Genistein-7-O-(6''-malonyl)glucoside	染料木素-7-O-(6''-丙二酰)葡萄糖苷	Flavonoids	黄酮	Isoflavones	异黄酮	C24H22O13	519.11	271.06	518.106	[M+H]+	3	-	-	485652	384360	351117	1.22113e+06	70223.3	-
Zmdp005767	Formononetin 7-O-(6-O-malonyl-beta-D-glucoside)	芒柄花素-7-O-(6''-丙二酰)葡萄糖苷	Flavonoids	黄酮	Isoflavones	异黄酮	C25H24O12	517.13	269.09	516.127	[M+H]+	3	-	C16222	133549	148869	118004	400421	54548	ko00943
Zbpn005555	Phloretin-4'-O-glucoside (Trilobatin)*	根皮素-4'-O-葡萄糖苷*	Flavonoids	黄酮	Chalcones	查耳酮	C21H24O10	435.13	273.08	436.137	[M-H]-	1	4192-90-9	-	2.4305e+06	2.213e+06	2.49559e+06	7.13909e+06	2.97804e+06	-
MWSHC20109	Coumarin	香豆素	Lignans and Coumarins	木脂素和香豆素	Coumarins	香豆素	C9H6O2	147.04	91.06	146.037	[M+H]+	1	91-64-5	C05851	2.21621e+06	2.5665e+06	2.39432e+06	7.17703e+06	443241	ko00999,ko01110
Zmgp003492	8-Hydroxy-α-conidendrin	8-羟基-α-铁杉脂素	Lignans and Coumarins	木脂素和香豆素	Lignans	木脂素	C20H20O7	373.12	105.03	372.121	[M+H]+	2	-	-	193247	206162	199017	598425	143399	-
PDP073779	3-(2,3-dihydro-1,4-benzodioxin-6-yl)-4-oxo-4H-chromen-7-yl hexopyranoside	3-（2,3-二氢-1,4-苯并二恶英-6-基）-4-氧代-4H-色烯-7-基吡喃己糖	Flavonoids	黄酮	Isoflavones	异黄酮	C23H22O10	459.13	297.08	458.121	[M+H]+	1	-	-	2.14163e+06	2.64773e+06	2.64265e+06	7.43202e+06	240303	-
Zmgp005070	Centaurein*	棕鳞矢车菊苷*	Flavonoids	黄酮	Flavonols	黄酮醇	C24H26O13	523.14	361.09	522.137	[M+H]+	3	35595-03-0	-	675892	590217	617531	1.88364e+06	60678.1	-
Zmhp001838	saffloquinoside D	saffloquinoside D	Flavonoids	黄酮	Chalcones	查耳酮	C27H32O16	613.18	451.12	612.169	[M+H]+	3	-	-	179918	137407	77927.3	395252	44933.5	-
Zmhp002734	5,7,2',5'-Tetrahydroxy-8,6'-dimethoxyflavone	5,7,2',5'-四羟基-8,6-二甲氧基黄酮	Flavonoids	黄酮	Flavones	黄酮	C17H14O8	347.08	332.06	346.069	[M+H]+	3	-	-	46285.9	153927	53328.5	253541	10357.2	-
Zmhp002814	5,7,8-Tetrahydroxy-6-methoxyflavone	5,7,8-三羟基-6-甲氧基黄酮	Flavonoids	黄酮	Flavones	黄酮	C16H12O6	301.07	286.05	300.063	[M+H]+	3	-	-	157172	192938	181431	531542	38707.4	-
Zmhp003500	saffloquinoside E	saffloquinoside E	Flavonoids	黄酮	Chalcones	查耳酮	C30H30O14	615.17	289.07	614.164	[M+H]+	2	-	-	254262	236820	240489	731572	155152	-
Wbtn004381	1,3,6,8-tetrahydroxy-2,5-dimethoxyxanthen-9-one	1,3,6,8-四羟基-2,5-二甲氧基-9-蒽酮	Flavonoids	黄酮	Other Flavonoids	其它类黄酮	C15H12O8	319.04	183.03	320.053	[M-H]-	1	-	-	3.04644e+06	2.14721e+06	2.3507e+06	7.54436e+06	9.60659e+06	-
Zmhp005139	Tamarixetin-3-O-(6''-malonyl)glucoside*	柽柳黄素-3-O-(6''-丙二酰)葡萄糖苷*	Flavonoids	黄酮	Flavonols	黄酮醇	C25H24O15	565.12	317.07	564.111	[M+H]+	3	-	-	186643	92789.3	133340	412773	18557.9	-
HJN087	Naringenin-4'-O-glucoside*	柚皮素-4'-O-葡萄糖苷*	Flavonoids	黄酮	Flavanones	二氢黄酮	C21H22O10	433.12	271.06	434.121	[M-H]-	1	-	-	3.05936e+06	2.34075e+06	2.22403e+06	7.62414e+06	2.35045e+06	-
Zmjp004875	Tomentin	3,7-二甲氧基-5,6,3',4'-四羟基黄酮; 3,7-二甲氧基槲皮万寿菊素	Flavonoids	黄酮	Flavonols	黄酮醇	C17H14O8	347.07	315.06	346.069	[M+H]+	3	59171-23-2	C04581	2767.2	2767.2	2767.2	8301.6	13836	-
mws1179	Naringenin 7-O-beta-D-glucoside*	柚皮素-7-O-葡萄糖苷 (樱桃苷)*	Flavonoids	黄酮	Flavanones	二氢黄酮	C21H22O10	433.11	271.07	434.121	[M-H]-	1	529-55-5	C09099	2.34985e+06	2.80096e+06	2.50605e+06	7.65686e+06	1.85121e+06	ko00941,ko01100
Zmxp004471	Thunberginol B	Thunberginol B	Lignans and Coumarins	木脂素和香豆素	Coumarins	香豆素	C15H10O6	287.06	153.02	286.048	[M+H]+	2	147666-81-7	-	1.00193e+06	1.01989e+06	1.2981e+06	3.31992e+06	1.12209e+06	-
Zmyp100004	7,3',5'-Trihydroxy-4'-methoxyflavan 3'-glucoside	7，3'，5'-三羟基-4'-甲氧基黄烷-3'-葡萄糖苷	Flavonoids	黄酮	Flavanols	黄烷醇类	C22H26O10	451.16	289.11	450.153	[M+H]+	2	75871-96-4	C09478	3.6996e+07	3.62978e+07	3.98723e+07	1.13166e+08	3.76194e+07	-
Wasdn03730	Phenylacetylglycerol 2-glucuronide	苯乙酰甘油 2-葡萄糖醛酸苷	Phenolic acids	酚酸类	Phenolic acids	酚酸类	C17H22O10	385.11	267.07	386.121	[M-H]-	1	-	-	3.20872e+06	2.21586e+06	2.39461e+06	7.81919e+06	933962	-
PDN001542	2-O-caffeoyl glucoside*	2-O-咖啡酰葡萄糖苷*	Phenolic acids	酚酸类	Phenolic acids	酚酸类	C15H18O9	341.09	161.02	342.095	[M-H]-	1	-	-	2.74483e+06	2.37071e+06	2.77213e+06	7.88766e+06	9.30932e+06	-
Zmzp005348	Leptodactylone*	5,7-二甲氧基-8-羟基香豆素; 细指蟾酮*	Lignans and Coumarins	木脂素和香豆素	Coumarins	香豆素	C11H10O5	223.06	162.03	222.053	[M+H]+	3	61899-44-3	C09271	90553.3	64948.2	94490.5	249992	142085	-
Wasyqn4247	2-(3,4-Dihydroxybenzoyloxy)-4,6-Dihydroxyphenylacetic Acid	2-(3,4-二羟基苯甲酰氧基)-4,6-二羟基苯乙酸	Phenolic acids	酚酸类	Phenolic acids	酚酸类	C15H12O8	319.05	183.03	320.053	[M-H]-	1	-	-	3.3533e+06	2.32036e+06	2.26564e+06	7.9393e+06	9.18638e+06	-
mws0043	Nobiletin	川陈皮素 (5,6,7,8,3',4'-六甲氧基黄酮)	Flavonoids	黄酮	Flavones	黄酮	C21H22O8	403.14	373.1	402.132	[M+H]+	3	478-01-3	C10112	18891.1	17450.5	20514.6	56856.2	3490.1	-
mws0045	Quercitrin	槲皮素-3-O-鼠李糖苷(槲皮苷)	Flavonoids	黄酮	Flavonols	黄酮醇	C21H20O11	449.11	303.05	448.101	[M+H]+	3	522-12-3	C01750	172349	120996	122826	416171	38455.8	ko00944
mws0049	(+)-Gallocatechin	没食子儿茶素	Flavonoids	黄酮	Flavanols	黄烷醇类	C15H14O7	307.08	139.04	306.074	[M+H]+	3	970-73-0	C12127	3771.54	3771.54	3771.54	11314.6	18857.7	ko00941,ko01110
mws0055	Tangeretin	桔皮素 (4',5,6,7,8-五甲氧基黄酮)	Flavonoids	黄酮	Flavones	黄酮	C20H20O7	373.13	343.09	372.121	[M+H]+	3	481-53-8	C10190	6316.12	4736.17	9900.38	20952.7	6798.6	-
mws0063	Genistein	染料木素 (金雀异黄素)	Flavonoids	黄酮	Isoflavones	异黄酮	C15H10O5	271.06	215.07	270.053	[M+H]+	2	446-72-0	C06563	1.16873e+06	1.02386e+06	1.13812e+06	3.33071e+06	400018	ko00943,ko01100,ko01110
Lmsn002548	Caffeic acid 4-O-glucoside*	咖啡酸-4-O-葡萄糖苷*	Phenolic acids	酚酸类	Phenolic acids	酚酸类	C15H18O9	341.09	161.02	342.095	[M-H]-	1	166735-99-5	-	2.68245e+06	2.4068e+06	2.89624e+06	7.9855e+06	1.0037e+07	-
mws0987	6-MethylCoumarin	6-甲基香豆素	Lignans and Coumarins	木脂素和香豆素	Coumarins	香豆素	C10H8O2	161.06	115.05	160.052	[M+H]+	3	92-48-8	-	25211.8	30499.6	23900.4	79611.8	22986.6	-
mws1014	Fraxetin	秦皮素	Lignans and Coumarins	木脂素和香豆素	Coumarins	香豆素	C10H8O5	209.04	149.02	208.037	[M+H]+	3	574-84-5	C09265	554392	575634	493061	1.62309e+06	1.48998e+06	ko00999,ko01110
mws1033	Homoeriodictyol	高圣草酚	Flavonoids	黄酮	Flavanones	二氢黄酮	C16H14O6	303.09	153.02	302.079	[M+H]+	2	446-71-9	C09756	107678	152628	118885	379191	43584.1	ko00941
mws1075	Herniarin	7-甲氧基香豆素	Lignans and Coumarins	木脂素和香豆素	Coumarins	香豆素	C10H8O3	177.05	121.06	176.047	[M+H]+	3	531-59-9	C09268	269407	258068	293665	821140	144961	-
mws1195	p-Coumaric acid methyl ester	对香豆酸甲酯	Phenolic acids	酚酸类	Phenolic acids	酚酸类	C10H10O3	179.07	147.04	178.063	[M+H]+	3	19367-38-5	-	5.0106e+06	4.34394e+06	4.37207e+06	1.37266e+07	722449	-
mws1212	Ferulic acid methyl ester	阿魏酸甲酯	Phenolic acids	酚酸类	Phenolic acids	酚酸类	C11H12O4	209.08	177.05	208.074	[M+H]+	3	22329-76-6	-	174519	203577	229944	608040	23858	-
mws1299	Orientin	木犀草素-8-C-葡萄糖苷 (荭草素)	Flavonoids	黄酮	Flavones	黄酮	C21H20O11	449.11	299.05	448.101	[M+H]+	3	28608-75-5	C10114	94827	35445.1	56427.3	186699	7089.02	-
mws1316	Hydroxygenkwanin	羟基芫花素	Flavonoids	黄酮	Flavones	黄酮	C16H12O6	301.07	258.05	300.063	[M+H]+	3	20243-59-8	-	1.68742e+06	1.9233e+06	2.04343e+06	5.65414e+06	189665	-
mws1336	4-Aminobenzoate	4-氨基苯甲酸	Phenolic acids	酚酸类	Phenolic acids	酚酸类	C7H7NO2	138.06	120.04	137.048	[M+H]+	3	150-13-0	C00568	422746	380727	334564	1.13804e+06	307550	ko00790,ko01100,ko01240
mws1639	Isofraxidin	异嗪皮啶	Lignans and Coumarins	木脂素和香豆素	Coumarins	香豆素	C11H10O5	223.06	190.03	222.053	[M+H]+	3	486-21-5	C17480	145539	202065	126585	474189	95738.8	-
mws1668	Angelicin	白芷素; 异补骨脂内酯	Lignans and Coumarins	木脂素和香豆素	Coumarins	香豆素	C11H6O3	187.04	131.05	186.032	[M+H]+	3	523-50-2	C09060	8400.49	8400.49	8400.49	25201.5	42002.4	ko00999,ko01110
mws2186	Avicularin*	扁蓄苷(广寄生苷)*	Flavonoids	黄酮	Flavonols	黄酮醇	C20H18O11	435.09	303.05	434.085	[M+H]+	3	572-30-5	C22608	758564	596089	794179	2.14883e+06	325343	-
mws2627	Tamarixetin	柽柳黄素	Flavonoids	黄酮	Flavonols	黄酮醇	C16H12O7	317.07	285.04	316.058	[M+H]+	3	603-61-2	C10188	12801.9	18292.9	20533.5	51628.4	2560.38	-
pma0724	Naringenin-6-C-Glucoside	柚皮素-6-C-葡萄糖苷	Flavonoids	黄酮	Flavanones	二氢黄酮	C21H22O10	435.13	285.08	434.121	[M+H]+	3	3682-03-9	-	87759.8	97452.1	90902.6	276115	106420	-
pma0791	Naringenin-7-O-(6''-malonyl)glucoside	柚皮素-7-O-(6''-丙二酰)葡萄糖苷	Flavonoids	黄酮	Flavanones	二氢黄酮	C24H24O13	521.13	273.08	520.122	[M+H]+	3	-	-	1.99862e+07	2.25692e+07	2.31053e+07	6.56607e+07	5.60881e+06	-
pma3724	1-O-Feruloylquinic acid	1-O-阿魏酰奎宁酸	Phenolic acids	酚酸类	Phenolic acids	酚酸类	C17H20O9	369.12	177.05	368.111	[M+H]+	3	-	-	1.08396e+06	894182	901437	2.87958e+06	594934	-
pmb0108	Feruloyl syringic acid	阿魏酰丁香酸	Phenolic acids	酚酸类	Phenolic acids	酚酸类	C19H18O8	375.11	137.1	374.1	[M+H]+	3	-	-	616216	458873	454218	1.52931e+06	350136	-
pmb0542	Cyanidin-3-O-(6''-O-malonyl)glucoside	矢车菊素-3-O-(6''-O-丙二酰)葡萄糖苷	Flavonoids	黄酮	Anthocyanidins	花青素	C24H23O14+	535.11	287.06	535.108	[M]+	3	171828-62-9	C12643	2.28989e+06	2.26994e+06	2.24785e+06	6.80767e+06	63199.4	ko00942
pmb0563	Peonidin	芍药花素	Flavonoids	黄酮	Anthocyanidins	花青素	C16H13O6+	301.07	286.05	301.071	[M]+	3	134-01-0	C08726	106909	81841.4	70642.8	259393	29098.5	-
pmb0606	Chrysoeriol-7-O-glucuronide*	金圣草黄素-7-O-葡萄糖醛酸苷*	Flavonoids	黄酮	Flavones	黄酮	C22H20O12	477.1	301.07	476.096	[M+H]+	3	-	-	477781	638312	375415	1.49151e+06	75083.1	-
pmb0608	Chrysoeriol-7-O-(6''-malonyl)glucoside	金圣草黄素-7-O-(6''-丙二酰)葡萄糖苷	Flavonoids	黄酮	Flavones	黄酮	C25H24O14	549.12	301.07	548.117	[M+H]+	3	-	-	49842.1	86186.7	76568.7	212597	10758.9	-
pmb0618	Hesperetin-8-C-glucoside-3'-O-glucoside	橙皮素-8-C-葡萄糖苷-3'-O-葡萄糖苷	Flavonoids	黄酮	Flavanones	二氢黄酮	C28H34O16	627.19	465.1	626.185	[M+H]+	3	-	-	456925	398368	434355	1.28965e+06	84257.9	-
pmb0619	Eriodictyol-6,8-di-C-glucoside-4'-O-glucoside	圣草酚-6,8-二-C-葡萄糖苷-4'-O-葡萄糖苷	Flavonoids	黄酮	Flavanones	二氢黄酮	C33H42O21	775.23	612.9	774.222	[M+H]+	3	-	-	45500.2	42888	59609.7	147998	11862.4	-
pmb0628	Eriodictyol-8-C-glucoside-4'-O-glucoside	圣草酚-8-C-葡萄糖苷-4'-O-葡萄糖苷	Flavonoids	黄酮	Flavanones	二氢黄酮	C27H32O16	613.18	451.1	612.169	[M+H]+	3	-	-	1.07838e+06	1.04288e+06	956025	3.07728e+06	531911	-
pmb0645	Hesperetin-6-C-glucoside-7-O-glucoside	橙皮素-6-C-葡萄糖苷-7-O-葡萄糖苷	Flavonoids	黄酮	Flavanones	二氢黄酮	C28H34O16	627.19	465.2	626.185	[M+H]+	3	-	-	578775	585918	534125	1.69882e+06	227157	-
pmb0681	Apigenin-8-C-Arabinoside	芹菜素-8-C-阿拉伯糖苷	Flavonoids	黄酮	Flavones	黄酮	C20H18O9	403.1	367.08	402.095	[M+H]+	3	-	-	19489.5	19489.5	19489.5	58468.6	97447.7	-
pmb0716	Tricin-4'-O-glucoside-7-O-glucoside	苜蓿素-4'-O-葡萄糖苷-7-O-葡萄糖苷	Flavonoids	黄酮	Flavones	黄酮	C29H34O17	655.19	331.08	654.18	[M+H]+	3	-	-	84357.4	69109.7	56545.9	210013	16505.5	-
pmb0736	Tricin-7-O-Glucoside*	苜蓿素-7-O-葡萄糖苷*	Flavonoids	黄酮	Flavones	黄酮	C23H24O12	493.13	331.08	492.127	[M+H]+	3	32769-01-0	-	893373	533196	653899	2.08047e+06	172366	-
pmb0751	4-Coumaroylshikimate	反式-5-O-对香豆酰莽草酸	Phenolic acids	酚酸类	Phenolic acids	酚酸类	C16H16O7	321.1	147.04	320.09	[M+H]+	3	-	C02947	388567	305513	352982	1.04706e+06	309608	ko00940,ko00941,ko00945,ko01100,ko01110
pmb0758	Anisic acid-O-feruloyl glucoside	茴香酸-O-阿魏酰葡萄糖苷	Phenolic acids	酚酸类	Phenolic acids	酚酸类	C24H26O11	491.15	329	490.147	[M+H]+	3	-	-	175553	123691	123808	423052	24738.2	-
pmb0808	Esculetin-6-O-quinic acid	秦皮乙素-6-O-奎宁酸	Lignans and Coumarins	木脂素和香豆素	Coumarins	香豆素	C16H16O9	353.1	179	352.079	[M+H]+	3	-	-	201077	179028	165458	545563	125229	-
pme0241	Benzoate	苯甲酸	Phenolic acids	酚酸类	Phenolic acids	酚酸类	C7H6O2	123.04	79.05	122.037	[M+H]+	3	65-85-0	C00180	352890	276522	348680	978092	441191	ko00996,ko01100,ko01110
pme1398	Delphinidin-3-O-glucoside (Mirtillin)	飞燕草素-3-O-葡萄糖苷	Flavonoids	黄酮	Anthocyanidins	花青素	C21H21O12+	465.1	303.05	465.103	[M]+	3	50986-17-9	C12138	763314	537445	343601	1.64436e+06	68720.3	ko00942,ko01110
pme1439	4-Coumarate	对香豆酸	Phenolic acids	酚酸类	Phenolic acids	酚酸类	C9H8O3	165.05	119.05	164.047	[M+H]+	3	501-98-4	C00811	1.31873e+06	1.52371e+06	1.00224e+06	3.84468e+06	4.20834e+06	ko00130,ko00350,ko00940,ko00950,ko01100,ko01110
Zmhn001036	Choerospondin*	南酸枣苷*	Flavonoids	黄酮	Flavanones	二氢黄酮	C21H22O10	433.11	271.06	434.121	[M-H]-	1	81202-36-0	-	2.73491e+06	2.64861e+06	2.6356e+06	8.01913e+06	2.87351e+06	-
pme3400	Biochanin A-beta-D-glucoside*	鹰嘴豆芽素 A-7-O-葡萄糖苷(印度黄檀苷)*	Flavonoids	黄酮	Isoflavones	异黄酮	C22H22O10	447.13	285.07	446.121	[M+H]+	3	5928-26-7	C05376	118486	112833	113354	344673	22566.5	ko00943
pme3504	Ononin	芒柄花素-7-O-葡萄糖苷(芒柄花苷)	Flavonoids	黄酮	Isoflavones	异黄酮	C22H22O9	431.13	269.08	430.126	[M+H]+	3	486-62-4	C10509	87582.1	80037.1	119564	287183	43916.4	ko00943
pme3609	Cyanidin	矢车菊素	Flavonoids	黄酮	Anthocyanidins	花青素	C15H11O6+	287.06	213.06	287.055	[M]+	3	13306-05-3	C05905	1.40726e+06	1.1719e+06	1.89493e+06	4.47409e+06	345750	ko00941,ko00942,ko01100,ko01110
pmf0472	Apigenin 7-O-[beta-D-apiosyl-(1->2)-beta-D-glucoside]*	芹菜素-7-O-(2''-芹糖基)葡萄糖苷 (芹菜苷)*	Flavonoids	黄酮	Flavones	黄酮	C26H28O14	565.16	271.06	564.148	[M+H]+	3	26544-34-3	C04858	31158.3	53303.8	87391.4	171854	6231.66	ko00944
pmp000013	Eupatilin-7-O-glucoside*	异泽兰黄素-7-O-葡萄糖苷*	Flavonoids	黄酮	Flavones	黄酮	C24H26O12	507.15	345.09	506.142	[M+H]+	2	-	-	433361	373628	380271	1.18726e+06	54518.2	-
pmp000086	1-Feruloyl-sn-glycerol	1-阿魏酰-sn-甘油	Phenolic acids	酚酸类	Phenolic acids	酚酸类	C13H16O6	269.1	177.05	268.095	[M+H]+	3	-	-	149388	193948	138455	481791	158828	-
pmp000087	2-Feruloyl-sn-glycerol	2-阿魏酰-sn-甘油	Phenolic acids	酚酸类	Phenolic acids	酚酸类	C13H16O6	269.1	177.05	268.095	[M+H]+	3	-	-	101848	53937.5	50371.9	206157	163921	-
pmp000172	5,2'-Dihydroxy-7,8-dimethoxyflavone glucoside	5,2'-二羟基-7,8-二甲氧基黄酮葡萄糖苷	Flavonoids	黄酮	Flavones	黄酮	C23H24O11	477.14	315.08	476.132	[M+H]+	3	-	-	84867.5	88901.2	108555	282324	66693.7	-
pmp000237	Apigenin-6-C-(2''-glucuronyl)xyloside	芹菜素-6-C-(2''-葡萄糖醛酸基)木糖苷	Flavonoids	黄酮	Flavones	黄酮	C26H26O15	579.13	283.06	578.127	[M+H]+	3	-	-	4533.69	4533.69	4533.69	13601.1	22668.5	-
pmp000344	3',4',7-Trihydroxyflavone	3',4',7-三羟基黄酮	Flavonoids	黄酮	Flavones	黄酮	C15H10O5	271.06	243.06	270.053	[M+H]+	2	2150-11-0	-	24692.8	25913.2	17471.7	68077.7	95752.1	-
pmp000413	Genistein 8-C-glucoside	染料木素-8-C-葡萄糖苷	Flavonoids	黄酮	Isoflavones	异黄酮	C21H20O10	433.11	283.06	432.106	[M+H]+	3	66026-80-0	C10420	191623	229464	178954	600041	64650.6	-
pmp000530	Phellodendroside	黄柏环合苷	Flavonoids	黄酮	Flavanonols	二氢黄酮醇	C26H30O11	519.19	357.13	518.179	[M+H]+	3	40451-69-2	-	173522	386486	354834	914842	34704.3	-
pmp000573	Acacetin-7-O-galactoside*	金合欢素-7-O-半乳糖苷*	Flavonoids	黄酮	Flavones	黄酮	C22H22O10	447.13	285.08	446.121	[M+H]+	3	-	-	108832	152376	183534	444742	21766.4	-
Rfn048602	Melilotoside	草木樨苷	Phenolic acids	酚酸类	Phenolic acids	酚酸类	C15H18O8	325.09	119.05	326.1	[M-H]-	1	618-67-7	-	3.27004e+06	2.6979e+06	2.37087e+06	8.33881e+06	2.24703e+06	-
pmp000581	Apigenin-7-O-(6''-acetyl)glucoside	芹菜素-7-O-(6''-乙酰)葡萄糖苷	Flavonoids	黄酮	Flavones	黄酮	C23H22O11	475.12	271.06	474.116	[M+H]+	2	72741-92-5	-	210838	186535	224290	621662	29996.8	-
pmp000583	Diosmetin-7-O-glucuronide*	香叶木素-7-O-葡萄糖醛酸苷*	Flavonoids	黄酮	Flavones	黄酮	C22H20O12	477.1	301.07	476.096	[M+H]+	3	35110-20-4	-	515261	683641	505546	1.70445e+06	38639.6	-
Zbfn003303	3-(Hydroxycinnamoyl)-quinic acid*	3-(羟基肉桂酰)-奎宁酸*	Phenolic acids	酚酸类	Phenolic acids	酚酸类	C16H18O8	337.09	163.04	338.1	[M-H]-	1	-	-	3.00687e+06	2.56448e+06	2.78112e+06	8.35246e+06	1.53764e+06	-
mws0920	Tricetin	五羟黄酮	Flavonoids	黄酮	Flavones	黄酮	C15H10O7	301.04	151	302.043	[M-H]-	1	520-31-0	C10192	3.04477e+06	2.48406e+06	2.83899e+06	8.36782e+06	2.21699e+06	ko00941
pme0376	Naringenin*	柚皮素*	Flavonoids	黄酮	Flavanones	二氢黄酮	C15H12O5	271.06	151	272.068	[M-H]-	1	480-41-1	C00509	2.80123e+06	2.75443e+06	2.86494e+06	8.4206e+06	1.12335e+06	ko00941,ko00943,ko01100,ko01110
pmp000674	Phillygenin	连翘脂素	Lignans and Coumarins	木脂素和香豆素	Lignans	木脂素	C21H24O6	373.16	337.14	372.157	[M+H]+	3	487-39-8	C22586	85127.5	78910.3	98560.9	262599	65266.3	-
pmp000729	Mahuannin A	麻黄双酮 A	Tannins	鞣质	Proanthocyanidins	原花青素	C30H24O10	545.14	409.1	544.137	[M+H]+	3	-	-	18350.4	11677.4	18250.3	48278.1	10605.9	-
pmp000791	Moracin Y	桑辛素 Y	Phenolic acids	酚酸类	Phenolic acids	酚酸类	C15H10O5	271.06	153.05	270.053	[M+H]+	2	1252581-54-6	-	1.63383e+06	1.74281e+06	1.69784e+06	5.07448e+06	177569	-
pmp001014	1-Glycosyloxy-2-hydroxy-4-methoxyxanthone	1-糖氧基-2-羟基-4-甲氧基氧杂蒽酮	Flavonoids	黄酮	Other Flavonoids	其它类黄酮	C20H20O10	421.11	259.1	420.106	[M+H]+	3	-	-	348967	473239	361081	1.18329e+06	113303	-
MWStz530	Quercetin-3-O-(6''-O-acetyl)glucoside	槲皮素-3-O-(6''-O-乙酰)葡萄糖苷	Flavonoids	黄酮	Flavonols	黄酮醇	C23H22O13	505.1	300.03	506.106	[M-H]-	1	54542-51-7	-	3.75266e+06	2.38265e+06	2.59385e+06	8.72916e+06	182429	-
zjgp122320	6-hydroxycoumarin	6-羟基香豆素	Lignans and Coumarins	木脂素和香豆素	Coumarins	香豆素	C9H6O3	163.04	89.04	162.032	[M+H]+	2	6093-68-1	-	1.76461e+07	1.27071e+07	1.45611e+07	4.49143e+07	7.10942e+06	-
Cmbn007148	1-O-Feruloyl-3-O-caffeoylglycerol	1-O-阿魏酰基-3-O-咖啡酰甘油	Phenolic acids	酚酸类	Phenolic acids	酚酸类	C22H22O9	429.12	193.05	430.126	[M-H]-	3	-	-	2714.44	2714.44	2714.44	8143.31	13572.2	-
Cmrn002785	Arenarioside	三糖苯丙素苷	Phenolic acids	酚酸类	Phenolic acids	酚酸类	C34H44O19	755.25	425.08	756.248	[M-H]-	3	94130-58-2	-	3271.34	3271.34	3271.34	9814.02	16356.7	-
Cmsn001914	7R,8S-erythro-3',4,9,9'-tetrahydroxy-3-methoxy-8-O-4'-neolignan-7-O-glucopyr-anoside,	7R,8S-赤式-3',4,9,9'-四羟基-3-甲氧基-8-O-4'-新木脂素-7-O-葡萄糖苷	Lignans and Coumarins	木脂素和香豆素	Lignans	木脂素	C25H34O12	525.2	179.07	526.205	[M-H]-	3	-	-	26167.5	34130	14673.5	74971.1	2934.7	-
Cmsn002067	7S,8R-threo-3',9,9'-trihydroxy-3-methoxy-4',7-epoxy-neolignan-4-O-rhamnoside	7S,8R-苏式-3',9,9'-三羟基-3-甲氧基-7,8-二氢苯并呋喃-1'-丙醇基新木脂素-4-O-鼠李糖苷	Lignans and Coumarins	木脂素和香豆素	Lignans	木脂素	C25H32O10	491.19	315.12	492.2	[M-H]-	3	-	-	34736.4	17405.6	27757.5	79899.6	29990.8	-
Cmsn002383	(7S,8S-Threo-3',4,7,9-tetrahydroxy-3-methoxy-8-O-4'-neolignan-9'-O-rhamnoside	7S,8S-苏式-3',4,7,9-四羟基-3-甲氧基-8-O-4'-新木脂素-9'-O-鼠李糖苷	Lignans and Coumarins	木脂素和香豆素	Lignans	木脂素	C25H34O11	509.2	179.07	510.21	[M-H]-	3	-	-	233121	123432	120376	476929	275745	-
Cmsn004863	Phelligridin B	Phelligridin B	Phenolic acids	酚酸类	Phenolic acids	酚酸类	C15H12O7	303.05	159.04	304.058	[M-H]-	2	639497-00-0	-	37928.3	23603.1	46792.4	108324	4720.63	-
Rfp02680	3-O-β-D-glucosyl-esculetin*	3-O-β-D-glucosyl-esculetin*	Lignans and Coumarins	木脂素和香豆素	Coumarins	香豆素	C15H16O9	341.09	179.03	340.079	[M+H]+	1	-	-	3.19469e+06	3.10148e+06	2.77292e+06	9.06908e+06	1.42445e+06	-
Cmxn006627	Maritimetin	海生菊苷	Flavonoids	黄酮	Aurones	橙酮类	C15H10O6	285.04	185.06	286.048	[M-H]-	2	576-02-3	C08720	68837.2	61746.2	63772.7	194356	12349.2	-
GQ512001	Quercetin-3-O-glucosyl(1→3)rhamnosyl(1→6)Galactoside	槲皮素-3-O-葡萄糖基(1→3)鼠李糖基(1→6)半乳糖苷	Flavonoids	黄酮	Flavonols	黄酮醇	C33H40O21	771.2	303.05	772.206	[M-H]-	3	134953-93-8	-	129254	110261	112707	352223	108110	-
HJN003	1-O-Sinapoyl-beta-D-glucose*	1-O-芥子酰-D-葡萄糖*	Phenolic acids	酚酸类	Phenolic acids	酚酸类	C17H22O10	385.11	223.06	386.121	[M-H]-	2	-	C01175	718323	565639	643523	1.92748e+06	320484	ko00940,ko01110
HJN005	5,2'-Dihydroxy-7-methoxyflavanone	5,2'-二羟基-7-甲氧基黄烷酮	Flavonoids	黄酮	Flavones	黄酮	C16H14O5	285.08	139.04	286.084	[M-H]-	3	-	-	240575	224102	242150	706828	11502.2	-
HJN012	4,7,9,9'-Tetrahydroxy-3,3'-dimethoxy-8-O-4'-neolignan	4,7,9,9'-四羟基-3,3'-二甲氧基-8-O-4'-新木质素	Lignans and Coumarins	木脂素和香豆素	Lignans	木脂素	C20H26O7	377.16	329.14	378.168	[M-H]-	3	-	-	474672	471910	536261	1.48284e+06	1.59348e+06	-
HJN037	3,5-Dihydroxy-4-methoxybenzoic acid; 4-O-Methylgallic Acid*	3,5-二羟基-4-甲氧基苯甲酸; 4-O-甲基没食子酸*	Phenolic acids	酚酸类	Phenolic acids	酚酸类	C8H8O5	183.03	124.02	184.037	[M-H]-	3	4319-02-2	-	312672	275643	245002	833317	577519	-
HJN041	Epicatechin 3-glucoside	表儿茶素 3-葡萄糖苷	Flavonoids	黄酮	Flavanols	黄烷醇类	C21H24O11	451.12	289.07	452.132	[M-H]-	2	103303-00-0	-	477746	324770	524278	1.32679e+06	290230	-
HJN049	2α,3α-Epoxy-5,7,3',4'-tetrahydroxyflavan-(4β→8)-catechin	2α,3α-环氧-5,7,3',4'-四羟基黄烷-(4β→8)-儿茶素	Tannins	鞣质	Proanthocyanidins	原花青素	C30H24O12	575.12	449.09	576.127	[M-H]-	3	-	-	146573	104805	104766	356145	20953.2	-
MWStz398	4'-O-beta-D-Glucosyl-cis-p-coumarate	对香豆酸-4-O-葡萄糖苷	Phenolic acids	酚酸类	Phenolic acids	酚酸类	C15H18O8	325.09	163.04	326.1	[M-H]-	1	117405-48-8	C06739	3.53316e+06	2.35551e+06	3.34134e+06	9.23002e+06	1.93154e+06	-
HJN069	Tetrahydroxyflavan-(4α-8-epicatechin)	四羟基黄烷酮-(4α-8-表儿茶素)	Flavonoids	黄酮	Flavanols	黄烷醇类	C30H24O12	575.12	449.09	576.127	[M-H]-	3	-	-	110907	35717.4	106304	252928	7143.49	-
Zbtn005022	3-Hydroxyphloretin-4'-O-glucoside	3-羟基根皮素-4'-O-β-D-葡萄糖苷	Flavonoids	黄酮	Chalcones	查耳酮	C21H24O11	451.12	167.03	452.132	[M-H]-	1	-	-	3.20878e+06	2.74534e+06	3.62289e+06	9.57701e+06	1.526e+07	-
mws1013	Esculetin	秦皮乙素; 6,7-二羟基香豆素	Lignans and Coumarins	木脂素和香豆素	Coumarins	香豆素	C9H6O4	177.02	133.03	178.027	[M-H]-	1	305-01-1	C09263	3.92182e+06	2.65386e+06	3.33233e+06	9.90802e+06	2.39318e+06	ko00999,ko01110
Wbtn004512	1,8-dihydroxy-4,5-dimethoxy-3-{[(2s,3r,4s,5s,6r)-3,4,5-trihydroxy-6-(hydroxymethyl)oxan-2-yl]oxy}xanthen-9-one	1,8-二羟基-4,5-二甲氧基-3-{[(2s,3r,4s,5s,6r)-3,4,5-三羟基-6-(羟甲基)氧基-2-基]氧基}-9-蒽酮	Flavonoids	黄酮	Other Flavonoids	其它类黄酮	C21H22O12	465.1	303.05	466.111	[M-H]-	1	-	-	3.48634e+06	3.01232e+06	3.51899e+06	1.00177e+07	3.74881e+06	-
HJN093	2-O-Salicyl-6-O-Galloyl-D-Glucose	2-O-水杨酰-6-O-没食子酰-D-葡萄糖	Phenolic acids	酚酸类	Phenolic acids	酚酸类	C20H20O12	451.09	313.05	452.096	[M-H]-	3	-	-	121481	154796	154174	430452	137208	-
HJN104	Dihydromyricetin-3-O-glucoside	二氢杨梅素-3-O-葡萄糖苷	Flavonoids	黄酮	Flavanonols	二氢黄酮醇	C21H22O13	481.14	319.08	482.106	[M-H]-	2	-	-	1.34063e+06	324816	653756	2.3192e+06	372895	-
Hahn002315	syringaresinol-4-O-glucoside	丁香树脂酚-4-O-葡萄糖苷	Lignans and Coumarins	木脂素和香豆素	Lignans	木脂素	C28H36O13	579.21	417.16	580.216	[M-H]-	3	-	-	46271.7	74199.1	80079.9	200551	117417	-
Hmcn002743	Lirioresinol A	鹅掌揪树脂醇 A	Lignans and Coumarins	木脂素和香豆素	Lignans	木脂素	C22H26O8	417.15	181.04	418.163	[M-H]-	3	-	-	249272	209854	244875	704001	195742	-
Hmcn002875	6-Hydroxyluteolin	6-羟基木犀草素	Flavonoids	黄酮	Flavones	黄酮	C15H10O7	301.04	255.02	302.043	[M-H]-	3	18003-33-3	C10072	544003	472785	485384	1.50217e+06	172427	-
Hmcn004128	P-Methoxycinnamate glucoside	对甲氧基桂皮酸葡萄糖苷	Phenolic acids	酚酸类	Phenolic acids	酚酸类	C16H20O8	339.11	159.04	340.116	[M-H]-	2	-	-	90476.1	63885.5	67604.8	221966	35457.4	-
Hmdn001667	Ellagic acid-4-O-glucoside	鞣花酸-4-O-葡萄糖苷	Tannins	鞣质	Tannin	鞣质	C20H16O13	463.05	300.99	464.059	[M-H]-	3	-	-	7.43591e+06	3.98554e+06	3.30534e+06	1.47268e+07	661067	-
Hmgn002254	5,7,3'-Trihydroxy-4,6,5'-trimethoxyxanthone	5,7,3'-三羟基-4,6,5'-三甲氧基氧杂蒽酮	Flavonoids	黄酮	Other Flavonoids	其它类黄酮	C17H14O8	345.06	285.04	346.069	[M-H]-	2	-	-	374240	517365	498475	1.39008e+06	174220	-
Hmgn004139	Isohydroxymatairesinol	异羟基罗汉松脂醇	Lignans and Coumarins	木脂素和香豆素	Lignans	木脂素	C20H22O7	373.13	329.05	374.137	[M-H]-	3	-	-	133753	107531	145232	386516	21506.2	-
Hmhn003518	4-O-β-D-glucopyranosylferulic acid	4-O-β-D-葡萄糖基阿魏酸	Phenolic acids	酚酸类	Phenolic acids	酚酸类	C16H20O9	355.1	175.04	356.111	[M-H]-	2	-	-	1.72477e+06	1.56425e+06	1.72279e+06	5.01181e+06	819814	-
Hmln000659	3-O-Galloyl-Glucose*	3-O-没食子酰-葡萄糖*	Phenolic acids	酚酸类	Phenolic acids	酚酸类	C13H16O10	331.07	169.01	332.074	[M-H]-	2	-	-	1.97793e+07	1.77588e+07	1.91115e+07	5.66496e+07	1.58351e+07	-
Hmln000873	2-O-Galloyl-D-glucose	2-O-没食子酰-D-葡萄糖	Phenolic acids	酚酸类	Phenolic acids	酚酸类	C13H16O10	331.07	169.01	332.074	[M-H]-	2	-	-	1.95542e+06	1.79932e+06	1.96656e+06	5.7213e+06	1.25552e+06	-
Hmln002199	Quercetin-3-O-(6''-O-acetyl)galactoside	槲皮素-3-O-(6''-O-乙酰)半乳糖苷	Flavonoids	黄酮	Flavonols	黄酮醇	C23H22O13	505.1	300.03	506.106	[M-H]-	2	-	-	1.99447e+06	2.16947e+06	2.39316e+06	6.55711e+06	132566	-
Hmln002996	β-Hydroxyacteoside	β-羟基毛蕊糖苷	Phenolic acids	酚酸类	Phenolic acids	酚酸类	C29H36O16	639.19	621.18	640.2	[M-H]-	3	95587-86-3	-	4984.33	4984.33	4984.33	14953	24921.6	-
Hmmn002544	Ferulic acid-4-O-glucoside	阿魏酸-4-O-葡萄糖苷	Phenolic acids	酚酸类	Phenolic acids	酚酸类	C16H20O9	355.1	193.05	356.111	[M-H]-	2	117405-51-3	-	1.20452e+07	9.40136e+06	9.9711e+06	3.14177e+07	8.23058e+06	-
MWStz526	Daphnin*	瑞香苷*	Lignans and Coumarins	木脂素和香豆素	Coumarins	香豆素	C15H16O9	341.09	179.04	340.079	[M+H]+	1	486-55-5	C01421	3.7538e+06	3.56569e+06	3.1674e+06	1.04869e+07	2.09894e+06	-
Hmqn003212	Sanguiin H4	地榆素 H4	Tannins	鞣质	Tannin	鞣质	C27H22O18	633.08	301.01	634.081	[M-H]-	3	84316-77-8	-	2118.07	2118.07	2118.07	6354.22	10590.4	-
MWStz488	4-p-Coumaroylquinic acid	4-O-对香豆酰奎宁酸	Phenolic acids	酚酸类	Phenolic acids	酚酸类	C16H18O8	337.09	173.05	338.1	[M-H]-	1	93451-44-6	C10441	4.61798e+06	2.74842e+06	3.13617e+06	1.05026e+07	2.06544e+06	-
Jmgn005927	2-hydroxynaringenin*	2-羟基柚皮素*	Flavonoids	黄酮	Flavanones	二氢黄酮	C15H12O6	287.06	125.03	288.063	[M-H]-	2	-	-	1.79602e+06	1.36708e+06	1.52527e+06	4.68836e+06	1.10654e+06	-
MWStz656	Neoisoliquiritin	新异甘草苷	Flavonoids	黄酮	Chalcones	查耳酮	C21H22O9	417.12	255.07	418.126	[M-H]-	1	59122-93-9	-	3.78835e+06	2.98024e+06	3.76649e+06	1.05351e+07	2.4749e+06	-
Labn002264	Grevilloside G	Grevilloside G	Phenolic acids	酚酸类	Phenolic acids	酚酸类	C14H20O8	315.11	153.05	316.116	[M-H]-	2	791846-69-0	-	2.42959e+06	1.94182e+06	2.22283e+06	6.59424e+06	2.75691e+06	-
Labn002291	Rhamnosyl-gentisic acid-5-O-β-D-glucoside	鼠李糖基-龙胆酸-5-氧-β-D-葡萄糖苷	Phenolic acids	酚酸类	Phenolic acids	酚酸类	C19H26O13	461.13	153.02	462.137	[M-H]-	3	-	-	51945.2	65794	56523	174262	20052.7	-
PD0626020	7,8,4'-Trihydroxyflavanone	7,8,4'-三羟基黄烷酮	Flavonoids	黄酮	Flavones	黄酮	C15H12O5	273.08	153.02	272.068	[M+H]+	1	-	-	2.60304e+06	4.74492e+06	3.26811e+06	1.06161e+07	2.86065e+06	-
Labn004065	4-Hydroxybenzoyl acetyl glucoside	4-羟基苯甲酰基乙酰葡萄糖苷	Phenolic acids	酚酸类	Phenolic acids	酚酸类	C15H18O9	341.09	137.03	342.095	[M-H]-	3	-	-	804443	727909	722638	2.25499e+06	161116	-
Wasn004683	Protocatechuic acid 1-O-(Glucosylvanilloyl)	原儿茶酸 1-O-(葡萄糖基香草酰)	Phenolic acids	酚酸类	Phenolic acids	酚酸类	C21H22O12	465.1	303.05	466.111	[M-H]-	1	-	-	3.78145e+06	3.11974e+06	3.76128e+06	1.06625e+07	3.44615e+06	-
Labn005305	Kaempferol glucuronopyranosyl acetyl glucoside*	山柰酚 葡萄糖醛酸乙酰葡萄糖苷*	Flavonoids	黄酮	Flavonols	黄酮醇	C29H30O18	665.13	285.04	666.143	[M-H]-	3	-	-	357533	381646	419180	1.15836e+06	79176.9	-
Labn006458	Cinnamoyl gallic acid-3-O-β-D-glucoside	肉桂酰 没食子酸-3-氧-β-D-葡萄糖苷	Phenolic acids	酚酸类	Phenolic acids	酚酸类	C22H22O11	461.11	169.01	462.116	[M-H]-	3	-	-	12826.9	21390.1	12603.9	46820.9	2520.78	-
Labn006483	Kaempferol caffeoyl rhamnosyl acetyl glucoside	山柰酚 咖啡酰鼠李糖基乙酰葡萄糖苷	Flavonoids	黄酮	Flavonols	黄酮醇	C38H38O19	797.2	285.04	798.201	[M-H]-	2	-	-	256051	241264	277781	775096	70760.1	-
Lacn004858	Phellavin	异黄柏苷	Flavonoids	黄酮	Flavanonols	二氢黄酮醇	C26H32O12	535.18	373.13	536.189	[M-H]-	3	-	-	21483.3	21483.3	21483.3	64450	107417	-
Lacn005143	xylosyl Phellamurin	木糖基黄柏苷	Flavonoids	黄酮	Flavanonols	二氢黄酮醇	C31H38O15	649.21	487.16	650.221	[M-H]-	3	-	-	18508.2	18508.2	18508.2	55524.5	92540.8	-
Lacn005311	Phellatin	去氢异黄柏苷	Flavonoids	黄酮	Flavonols	黄酮醇	C26H30O12	533.17	371.11	534.174	[M-H]-	3	-	-	5.19681e+06	4.23129e+06	4.35199e+06	1.37801e+07	1.04838e+06	-
Lacn005529	xylosyl phellodendroside	木糖基黄柏环合苷	Flavonoids	黄酮	Flavanonols	二氢黄酮醇	C31H38O15	649.21	487.16	650.221	[M-H]-	3	-	-	58940.7	33122.2	53347.7	145411	93583.4	-
Lakn001671	2-β-D-Glucopyranosyloxy-5-hydroxy-phenylacetic acid	2-β-D-吡喃葡萄糖氧基-5-羟基苯乙酸	Phenolic acids	酚酸类	Phenolic acids	酚酸类	C14H18O9	329.09	123.05	330.095	[M-H]-	2	-	-	1.30529e+06	962309	1.07339e+06	3.34099e+06	504126	-
Lakn002075	4-Hydroxybenzoic acid glucosyl xyloside	4-羟基苯甲酸葡萄糖基木糖苷	Phenolic acids	酚酸类	Phenolic acids	酚酸类	C18H24O12	431.12	137.02	432.127	[M-H]-	3	-	-	216411	161165	183717	561292	78833.1	-
Hmcp002187	Limocitrin-3-O-galactoside*	柠檬素-3-O-半乳糖苷*	Flavonoids	黄酮	Flavonols	黄酮醇	C23H24O13	509.13	347.07	508.122	[M+H]+	1	-	-	2.8939e+06	3.81842e+06	3.97757e+06	1.06899e+07	807862	-
Lamn006359	4'-demethyl-3,9-dihydroeucomin glucoside	5,7-二羟基-3-(4-羟基苄基)色满-4-酮 葡萄糖苷	Flavonoids	黄酮	Other Flavonoids	其它类黄酮	C22H24O10	447.12	285.07	448.137	[M-H]-	2	-	-	1.82602e+07	2.03191e+07	2.03257e+07	5.8905e+07	2.5695e+07	-
Lamn006680	Formononetin-7-O-(6''-O-malonyl)glucoside	芒柄花素-7-O-(6''-O-丙二酰)葡萄糖苷	Flavonoids	黄酮	Isoflavones	异黄酮	C25H24O12	515.12	267.07	516.127	[M-H]-	3	-	-	276838	217357	296421	790615	29566.8	-
Latn008362	3'-Hydroxy-4'-methoxy-4'-dehydroxynyasol	3'-羟基-4'-甲氧基-4'-去羟基尼亚小金梅草酚	Lignans and Coumarins	木脂素和香豆素	Lignans	木脂素	C18H18O3	281.12	251.07	282.126	[M-H]-	3	-	-	2481.82	2481.82	2481.82	7445.46	12409.1	-
Lazn002030	Guaiacylglycerol-β-Guaiacyl Ether glucoside	愈创木酚基甘油-β-愈创木基醚 葡萄糖苷	Lignans and Coumarins	木脂素和香豆素	Lignans	木脂素	C23H30O11	481.17	271.1	482.179	[M-H]-	3	-	-	92410.7	69842.4	68981.2	231234	13796.2	-
Lazn002951	1-(4-Hydroxy-3-methoxyphenyl)-2-(2-methoxyphenoxy)propane-1,3-diol	愈创木酚基甘油-β-愈创木基醚	Lignans and Coumarins	木脂素和香豆素	Lignans	木脂素	C17H20O6	319.12	241.05	320.126	[M-H]-	2	7382-59-4	C21422	555040	523616	610783	1.68944e+06	557333	-
Lazn003560	Methoxy-erythro-Guaiacyl glycerol β-threo-syringyl glycerol ether	甲氧基-赤式-愈创木基甘油β-苏式-丁香树脂酚醚	Lignans and Coumarins	木脂素和香豆素	Lignans	木脂素	C22H30O11	469.17	195.07	470.179	[M-H]-	3	-	-	47942	38966.7	38946.9	125856	7789.38	-
Lazn003893	Erythro-Guaiacylglycerol-β-Coniferyl Ether	赤式-愈创木基甘油-β-松柏醇醚	Lignans and Coumarins	木脂素和香豆素	Lignans	木脂素	C20H24O7	375.15	327.12	376.152	[M-H]-	3	890317-92-7	-	62012.2	39910.6	55607.4	157530	65702.4	-
Lazn003953	Erythro-Guaiacylglycerol-β-dihydroconiferyl Ether glucoside	赤式-愈创木基甘油-β-O-4'-二氢松柏醇醚葡萄糖苷	Lignans and Coumarins	木脂素和香豆素	Lignans	木脂素	C26H36O12	539.21	491.19	540.221	[M-H]-	2	-	-	1.0457e+06	585864	684395	2.31596e+06	375048	-
Lazn006735	Erythro-Guaiacylglycerol-β-O-4'-dehydrodisinapyl Ether	赤式-愈创木基甘油-β-O-4'-脱氢二芥子酰醚	Lignans and Coumarins	木脂素和香豆素	Lignans	木脂素	C31H36O11	583.22	535.2	584.226	[M-H]-	3	613684-55-2	-	21122	20289.1	26663.3	68074.4	9015.82	-
MWSN0008	Liquiritigenin	甘草苷元	Flavonoids	黄酮	Flavanones	二氢黄酮	C15H12O4	255.07	119.05	256.074	[M-H]-	1	578-86-9	C09762	3.50741e+06	3.45927e+06	3.87408e+06	1.08408e+07	1.28931e+06	ko00941,ko00943,ko01100,ko01110
Lmmn002230	Demethylwedelolactone*	去甲基蟛蜞菊内酯*	Lignans and Coumarins	木脂素和香豆素	Coumarins	香豆素	C15H8O7	299.02	271.03	300.027	[M-H]-	1	6468-55-9	-	4.43202e+06	3.27844e+06	3.31751e+06	1.1028e+07	1.58141e+06	-
Lcgn000234	davidioside C	davidioside C	Phenolic acids	酚酸类	Phenolic acids	酚酸类	C15H16O9	339.07	177.02	340.079	[M-H]-	2	-	-	1.8906e+07	1.62751e+07	2.07464e+07	5.59275e+07	1.05425e+07	-
Lcgn000236	Dihydrodehydrodiconiferyl alcohol-4,9-di-O-β-D-glucopyranoside	二氢脱氢双松柏醇-4,9-二-O-β-D-葡萄糖	Lignans and Coumarins	木脂素和香豆素	Lignans	木脂素	C32H44O16	683.26	503.19	684.263	[M-H]-	3	-	-	35339.5	19169.2	27941.4	82450.1	17664.3	-
Lcgn000239	dihydrodehydrodiconiferyl alcohol-9-O-β-D-glucopyranoside	二氢脱氢双松柏醇-9-O-β-D-葡萄糖	Lignans and Coumarins	木脂素和香豆素	Lignans	木脂素	C26H34O11	521.2	491.19	522.21	[M-H]-	3	-	-	128217	122798	235328	486343	176636	-
Lcsn000193	isatioxyneolignoside E	isatioxyneolignoside E	Lignans and Coumarins	木脂素和香豆素	Lignans	木脂素	C28H38O14	597.22	327.12	598.226	[M-H]-	2	-	-	1.10163e+06	894505	1208894	3.20503e+06	239868	-
Lcsn002137	Homovanillic acid sulfate*	硫酸高香草酸*	Phenolic acids	酚酸类	Phenolic acids	酚酸类	C9H10O7S	261.01	181.05	262.015	[M-H]-	2	38339-06-9	-	3.28166e+06	2.86847e+06	2.93584e+06	9.08597e+06	3.0516e+06	-
Lcsn003955	Maesopsin	墨沙酮	Flavonoids	黄酮	Aurones	橙酮类	C15H12O6	287.05	125.03	288.063	[M-H]-	3	5989-16-2	C22553	5.03885e+06	4.62604e+06	4.85971e+06	1.45246e+07	6.51849e+06	ko01100
Rfp02130	8-[3,4,5-Trihydroxy-6-(hydroxymethyl)oxan-2-yl]oxychromen-2-one	8-[3,4,5-Trihydroxy-6-(hydroxymethyl)oxan-2-yl]oxychromen-2-one	Lignans and Coumarins	木脂素和香豆素	Coumarins	香豆素	C15H16O8	325.09	163.04	324.084	[M+H]+	1	-	-	3.63875e+06	3.76322e+06	3.6749e+06	1.10769e+07	3.21735e+06	-
Lman002731	Grevilloside F	银桦苷 F	Phenolic acids	酚酸类	Phenolic acids	酚酸类	C15H18O9	341.09	135.04	342.095	[M-H]-	2	1094004-50-8	-	3.06523e+06	2.47803e+06	3.01627e+06	8.55952e+06	8.77895e+06	-
Lman003972	6-O-Caffeoylarbutin*	6-O-咖啡酰熊果苷*	Phenolic acids	酚酸类	Phenolic acids	酚酸类	C21H22O10	433.11	161.03	434.121	[M-H]-	2	136172-60-6	-	1.248e+06	1.24487e+06	1.35499e+06	3.84786e+06	989305	-
MWSmce108	Butein*	紫铆花素*	Flavonoids	黄酮	Chalcones	查耳酮	C15H12O5	273.07	137.02	272.068	[M+H]+	1	487-52-5	C08578	3.4102e+06	3.65933e+06	4.12122e+06	1.11908e+07	2.50418e+06	ko00941
Lmbn004790	Methyl 3-(3-hydroxy-4-methoxyphenyl)propanoate	3-羟基-4-甲氧基苯丙酸甲酯	Phenolic acids	酚酸类	Phenolic acids	酚酸类	C11H14O4	209.08	179.03	210.089	[M-H]-	3	129150-61-4	-	111663	131207	97166.1	340036	20540.6	-
Lmbn005167	Ferreirin	甲氧异黄酮	Flavonoids	黄酮	Isoflavones	异黄酮	C16H14O6	301.07	135.04	302.079	[M-H]-	2	32898-79-6	C10419	452036	400029	436964	1.28903e+06	225466	-
Lmbn005454	Naringenin-5-methyl ether	柚皮素-5-甲醚	Flavonoids	黄酮	Flavones	黄酮	C16H14O5	285.08	119.05	286.084	[M-H]-	3	61823-56-1	-	191626	193387	192207	577221	92815.6	-
Lmbn006032	Hypolaetin*	次衣草亭*	Flavonoids	黄酮	Flavones	黄酮	C15H10O7	301.04	149.02	302.043	[M-H]-	2	27696-41-9	C10078	4.72261e+06	3.66971e+06	4.38995e+06	1.27823e+07	3.46772e+06	-
Lmcn003845	Theaflavic acid	茶黄酸	Tannins	鞣质	Tannin	鞣质	C21H16O10	427.07	289.04	428.074	[M-H]-	3	30407-93-3	-	143816	119272	140637	403726	48403.6	-
Lmcn004686	Theaflavate B;3'-O-(3,4,5-Trihydroxybenzoyl)	茶典烷酸酯 B; 3'-O-(3,4,5-三羟基苯甲酰基)	Tannins	鞣质	Tannin	鞣质	C43H32O19	851.15	425.09	852.154	[M-H]-	3	152542-70-6	-	44358.8	44929.9	66859.8	156148	17826	-
Lmcn004772	Theaflagallin	茶黄棓灵	Tannins	鞣质	Tannin	鞣质	C20H16O9	399.07	233.05	400.079	[M-H]-	3	102208-15-1	-	30825.1	31389.6	44338.7	106553	6165.02	-
Lmcn005644	Epitheaflagallin-3-O-Gallate	表茶黄棓灵-3-O-没食子酸	Flavonoids	黄酮	Flavanols	黄烷醇类	C27H20O13	551.08	169.02	552.09	[M-H]-	3	102067-92-5	-	31776	26985.8	31657.7	90419.6	5397.17	-
Lmcn008512	2,4-Di-Tert-Butylphenol	2,4-二叔丁基苯酚	Phenolic acids	酚酸类	Phenolic acids	酚酸类	C14H22O	205.16	189.13	206.167	[M-H]-	2	96-76-4	-	6.469e+06	6.52762e+06	6.62645e+06	1.96231e+07	6.44463e+06	-
Lmcn101912	Hellicoside	车前酯苷	Phenolic acids	酚酸类	Phenolic acids	酚酸类	C29H36O17	655.19	637.18	656.195	[M-H]-	3	132278-04-7	C10466	49538.3	43189.6	69380.7	162108	8637.91	-
Lmdn002671	Purpureaside C	洋地黄叶苷 C	Phenolic acids	酚酸类	Phenolic acids	酚酸类	C35H46O20	785.25	623.22	786.258	[M-H]-	3	108648-07-3	C10488	30437.8	38916.5	29629.4	98983.6	5925.87	-
Lmdn003665	Farrerol-5,7-di-O-glucoside	杜鹃素-5,7-二氧葡萄糖苷	Flavonoids	黄酮	Flavanones	二氢黄酮	C29H36O15	623.2	299.09	624.205	[M-H]-	3	-	-	24667.3	14590	49663.1	88920.4	2918	-
Lmdn003756	Methyl caffeate	咖啡酸甲酯	Phenolic acids	酚酸类	Phenolic acids	酚酸类	C10H10O4	193.05	135.05	194.058	[M-H]-	2	3843-74-1	C10477	61539.3	50572.1	129843	241954	10114.4	-
Lmdn006025	2-Hydroxy-2,3-dihydrogenistein*	2-羟基-2,3-二氢染料木素*	Flavonoids	黄酮	Isoflavones	异黄酮	C15H12O6	287.06	125.02	288.063	[M-H]-	2	-	C12631	1.64398e+06	1.55452e+06	1.74415e+06	4.94265e+06	1.14554e+06	ko00943,ko01100,ko01110
PD0669110	Pseudoindorin	Pseudoindorin	Flavonoids	黄酮	Chalcones	查耳酮	C15H12O5	273.08	137.02	272.068	[M+H]+	1	75514-30-6	-	3.55616e+06	3.58325e+06	4.09962e+06	1.1239e+07	2.32777e+06	-
Lmdn007639	3,9-Dihydroxypterocarpan	3,9-二羟基紫檀素	Flavonoids	黄酮	Isoflavones	异黄酮	C15H12O4	255.07	119.05	256.074	[M-H]-	3	61135-91-9	C04271	579853	527139	606206	1.7132e+06	159320	ko00943,ko01110
PDP059472	8-hydroxy-5-{[(2s,3r,4s,5r,6r)-3,4,5-trihydroxy-6-(hydroxymethyl)oxan-2-yl]oxy}chromen-2-one*	8-羟基-5-{[(2s,3r,4s,5r,6r)-3,4,5-三羟基- 6-(羟甲基)氧杂环己烷-2-基]氧基}色满-2-酮*	Lignans and Coumarins	木脂素和香豆素	Coumarins	香豆素	C15H16O9	341.09	179.03	340.079	[M+H]+	1	-	-	3.9044e+06	3.88847e+06	3.45433e+06	1.12472e+07	2.19241e+06	-
Lmfn001158	Ginnalin A (2,6-Di-O-Galloyl-1,5-Anhydro-D-Glucitol)	条茶槭甲素	Tannins	鞣质	Tannin	鞣质	C20H20O13	467.08	169.01	468.09	[M-H]-	3	-	-	391973	395554	401084	1.18861e+06	237697	-
Lmfn001584	Methyl 4,6-di-O-galloyl-D-glucoside	甲基-4,6-二-O-没食子酰-D-葡萄糖	Phenolic acids	酚酸类	Phenolic acids	酚酸类	C21H22O14	497.09	169.01	498.101	[M-H]-	3	-	-	79235.9	57341.9	32938	169516	6587.59	-
Lmfn001769	Maplexin G	Maplexin G	Tannins	鞣质	Tannin	鞣质	C28H26O17	633.11	169.01	634.117	[M-H]-	3	-	-	4580.06	4580.06	4580.06	13740.2	22900.3	-
Lmfn001893	Leucocyanidin	白矢车菊苷元; 3,4,5,7,3',4'-六羟基黄烷	Flavonoids	黄酮	Flavanols	黄烷醇类	C15H14O7	305.07	125.02	306.074	[M-H]-	3	27015-21-0	C05906	8804.93	8804.93	8804.93	26414.8	44024.6	ko00941,ko01100,ko01110
MWStz590	Isodemethylwedelolactone*	异去甲蟛蜞菊内酯*	Lignans and Coumarins	木脂素和香豆素	Coumarins	香豆素	C15H8O7	299.02	271.02	300.027	[M-H]-	1	350681-33-3	-	4.75514e+06	3.11347e+06	3.60513e+06	1.14737e+07	1.65305e+06	-
Lmfn003760	Quercetin-4'-O-glucuronide*	槲皮素-4'-O-葡萄糖醛酸苷*	Flavonoids	黄酮	Flavonols	黄酮醇	C21H18O13	477.07	301.04	478.075	[M-H]-	3	201463-36-7	-	283545	193773	233107	710425	38754.5	-
Lmfn004036	Morin 3-alpha-L-lyxopyranoside	桑色素-3-O-来苏糖苷	Flavonoids	黄酮	Flavonols	黄酮醇	C20H18O11	433.08	300.03	434.085	[M-H]-	3	-	-	334877	246505	330837	912219	150230	-
Lmfn004769	Quercetin-3-O-(4''-O-galloyl)arabinoside	槲皮素-3-O-(4''-O-没食子酰)阿拉伯糖苷	Flavonoids	黄酮	Flavonols	黄酮醇	C27H22O15	585.09	301.03	586.096	[M-H]-	3	-	-	23081.3	17098.7	21083.6	61263.6	3419.75	-
Lmfn005108	2,4,6-Trihydroxy-3,5-dimethylbenzophenone-4-O-(6''-O-galloyl)glucoside	2,4,6-三羟基-3,5-二甲基二苯甲酮-4-O-(6''-O-没食子酰)葡萄糖苷	Phenolic acids	酚酸类	Phenolic acids	酚酸类	C28H28O13	571.15	313.06	572.153	[M-H]-	2	-	-	59869.6	43630	40692.6	144192	11711.5	-
HJAP006	Syringetin-7-O-glucoside*	丁香亭-7-O-葡萄糖苷*	Flavonoids	黄酮	Flavonols	黄酮醇	C23H24O13	509.13	347.08	508.122	[M+H]+	1	-	-	4.44527e+06	3.32451e+06	3.76676e+06	1.15365e+07	1.31276e+06	-
Lmfn005487	Quercetin 3-sulfate	槲皮素-3-O-磺酸	Flavonoids	黄酮	Flavonols	黄酮醇	C15H10O10S	380.99	301.04	382	[M-H]-	3	60889-05-6	C00616	985522	1.01746e+06	869187	2.87216e+06	257327	ko00944
Lmfn005654	Myricetin-3-O-sulfonate	杨梅素-3-O-磺酸	Flavonoids	黄酮	Flavonols	黄酮醇	C15H10O11S	396.99	317.03	397.994	[M-H]-	3	-	-	72834.7	74121.5	66871.1	213827	25461.8	-
Lmgn002250	Dicaffeoylquinic acid-O-glucoside	二咖啡酰基奎宁酸-O-葡萄糖苷	Phenolic acids	酚酸类	Phenolic acids	酚酸类	C31H34O17	677.17	191.06	678.18	[M-H]-	3	-	-	862484	710555	720504	2.29354e+06	426751	-
Lmgn003755	5,7-Dihydroxy-2'-methoxy-3',4'-methyleneoxydihydroisoflavone	5,7-二羟基-2'-甲氧基-3',4'-亚甲氧基-二氢异黄酮	Flavonoids	黄酮	Isoflavones	异黄酮	C17H14O7	329.07	299.02	330.074	[M-H]-	3	-	-	2711.37	2711.37	2711.37	8134.11	13556.8	-
Lmhn001477	2-Caffeoyl-L-tartaric acid (Caftaric acid)	咖啡酰酒石酸	Phenolic acids	酚酸类	Phenolic acids	酚酸类	C13H12O9	311.04	179.04	312.048	[M-H]-	3	67879-58-7	-	145428	121380	111686	378494	86165.6	-
Lmhn001580	Sinapoyltartaric acid	芥子酰酒石酸	Phenolic acids	酚酸类	Phenolic acids	酚酸类	C15H16O10	355.07	223.06	356.074	[M-H]-	3	-	-	26140.4	17885.8	22091	66117.2	20887.6	-
Lmhn002379	Strictinin	木麻黄素	Tannins	鞣质	Tannin	鞣质	C27H22O18	633.07	301	634.081	[M-H]-	3	517-46-4	-	2084.07	2084.07	2084.07	6252.22	10420.4	-
Lmhn002574	Caffeoyl(p-Hydroxybenzoyl)tartaric acid	咖啡酰对羟基苯甲酰酒石酸	Phenolic acids	酚酸类	Phenolic acids	酚酸类	C20H16O11	431.06	137.03	432.069	[M-H]-	3	-	-	42781	18710.9	31595.3	93087.3	125200	-
Lmhn002895	Feruloylcaffeoyltartaric acid	阿魏酰咖啡酰酒石酸	Phenolic acids	酚酸类	Phenolic acids	酚酸类	C23H20O12	487.09	193.06	488.096	[M-H]-	3	-	-	47524	27561.5	13988.1	89073.6	53232.5	-
Lmhn002926	p-Coumaroylmalic acid	对香豆酰苹果酸	Phenolic acids	酚酸类	Phenolic acids	酚酸类	C13H12O7	279.05	163.04	280.058	[M-H]-	3	-	-	188161	177738	339378	705277	254178	-
Lmhn003240	Benzoylmalic acid	苯甲酰苹果酸	Phenolic acids	酚酸类	Phenolic acids	酚酸类	C11H10O6	237.04	121.03	238.048	[M-H]-	3	22138-51-8	-	1.3052e+06	1.22321e+06	1.33205e+06	3.86047e+06	1.07457e+06	-
Lmhn003373	4-Hydroxybenzoylmalic acid	4-羟基苯甲酰苹果酸	Phenolic acids	酚酸类	Phenolic acids	酚酸类	C11H10O7	253.04	137.02	254.043	[M-H]-	3	-	-	130260	114421	129621	374303	269837	-
Lmhn003494	Caffeoylbenzoyltartaric acid	咖啡酰苯甲酰酒石酸	Phenolic acids	酚酸类	Phenolic acids	酚酸类	C20H16O10	415.07	179.03	416.074	[M-H]-	3	-	-	48205.2	37354.4	26556.5	112116	5311.3	-
Lmhn003799	Feruloylferuloyltartaric acid	阿魏酰阿魏酰酒石酸	Phenolic acids	酚酸类	Phenolic acids	酚酸类	C24H22O12	501.1	307.05	502.111	[M-H]-	3	-	-	15178.2	15572.9	22305.7	53056.8	18556.7	-
Lmhn003801	Feruloylsinapoyltartaric acid	阿魏酰芥子酰酒石酸	Phenolic acids	酚酸类	Phenolic acids	酚酸类	C25H24O13	531.12	337.06	532.122	[M-H]-	3	-	-	10358.2	16485	12885.4	39728.6	2071.64	-
Lmhn004756	Cinnamoylferuloyltartaric acid	肉桂酰阿魏酰酒石酸	Phenolic acids	酚酸类	Phenolic acids	酚酸类	C23H20O10	455.1	233.04	456.106	[M-H]-	3	-	-	295378	279186	348330	922895	236569	-
Sajp004942	Butin*	Butin*	Flavonoids	黄酮	Flavanones	二氢黄酮	C15H12O5	273.075	137.022	272.068	[M+H]+	1	492-14-8	-	3.83583e+06	3.90027e+06	3.91084e+06	1.16469e+07	2.47367e+06	-
Lmhn005110	Aracarpene 1*	9-甲氧基-6H-[1]苯并呋喃[3,2-c]色烯-3,4,10-三醇*	Flavonoids	黄酮	Isoflavones	异黄酮	C16H12O6	299.06	284.02	300.063	[M-H]-	2	1261245-78-6	-	5.01056e+06	4.98229e+06	5.47212e+06	1.5465e+07	455969	-
Wasyqn2135	Gallic Acid 4-O-Glucoside	没食子酸 4-O-葡萄糖苷	Phenolic acids	酚酸类	Phenolic acids	酚酸类	C13H16O10	331.07	168.01	332.074	[M-H]-	1	-	-	4.06482e+06	4.06808e+06	4.08415e+06	1.2217e+07	2.10365e+06	-
Lmjn007168	Quercetin-3,3'-dimethyl ether	槲皮素-3,3'-二甲醚	Flavonoids	黄酮	Flavonols	黄酮醇	C17H14O7	329.07	271.03	330.074	[M-H]-	3	4382-17-6	-	42831.4	33515.5	43679.9	120027	31025.6	-
Zbsp004862	Syringetin-3-O-glucoside*	丁香亭-3-O-葡萄糖苷*	Flavonoids	黄酮	Flavonols	黄酮醇	C23H24O13	509.13	347.08	508.122	[M+H]+	1	40039-49-4	-	4.74029e+06	4.11342e+06	3.85862e+06	1.27123e+07	1.25321e+06	-
Lmpn007255	Patuletin	万寿菊素	Flavonoids	黄酮	Flavonols	黄酮醇	C16H12O8	331.04	316.02	332.053	[M-H]-	1	519-96-0	C10118	4.71167e+06	4.08274e+06	4.19105e+06	1.29855e+07	1.11143e+06	-
pme0281	Terephthalate	对苯二甲酸	Phenolic acids	酚酸类	Phenolic acids	酚酸类	C8H6O4	165.02	121.03	166.027	[M-H]-	1	100-21-0	C06337	4.54923e+06	4.16698e+06	4.38599e+06	1.31022e+07	6.80778e+06	ko01100
PDP000903	5,2',6'-trihydroxy-7,8-dimethoxyflavone 2'-O-β-D-glucoside*	5,2',6'-三羟基-7,8-二甲氧基黄酮 2'-O-β-D 葡萄糖苷*	Flavonoids	黄酮	Flavones	黄酮	C23H24O13	509.13	347.08	508.122	[M+H]+	1	-	-	5.12529e+06	4.24553e+06	3.74116e+06	1.3112e+07	348730	-
Lmmn004685	Nectandrin B	甘密树皮素 B	Lignans and Coumarins	木脂素和香豆素	Lignans	木脂素	C20H24O5	343.16	328.13	344.162	[M-H]-	3	74683-16-2	-	48832.4	44292.4	51552.5	144677	33180.6	-
Lmnn002886	1'-O-(3,4-Dihydroxyphenethyl)-O-caffeoyl-glucoside	1'-O-(3,4-二羟基苯乙基)-O-咖啡酰基-葡萄糖苷	Phenolic acids	酚酸类	Phenolic acids	酚酸类	C23H26O11	477.14	179.03	478.147	[M-H]-	3	-	-	250839	186629	234595	672063	37325.8	-
Lmnn102709	Olivil-4'-O-glucoside	橄榄树脂素-4'-O-葡萄糖苷	Lignans and Coumarins	木脂素和香豆素	Lignans	木脂素	C26H34O12	537.2	195.06	538.205	[M-H]-	3	76880-93-8	-	109580	69787.5	66197	245565	13239.4	-
pmb3068	1-O-p-Coumaroylquinic acid*	1-O-对香豆酰奎宁酸*	Phenolic acids	酚酸类	Phenolic acids	酚酸类	C16H18O8	337.09	163.04	338.1	[M-H]-	1	-	-	4.81171e+06	4.12045e+06	4.27678e+06	1.32089e+07	2.25536e+06	-
Lmqn004838	3-O-Methylellagic acid	3-O-甲基鞣花酸	Tannins	鞣质	Tannin	鞣质	C15H8O8	315.01	299.99	316.022	[M-H]-	3	-	-	36585.2	29130.7	39721.6	105438	11212.5	-
Zmcp102703	saikolignanoside D*	柴胡木脂素苷D*	Lignans and Coumarins	木脂素和香豆素	Lignans	木脂素	C26H32O11	521.2	131.05	520.194	[M+H]+	1	-	-	4.29079e+06	4.42082e+06	4.59473e+06	1.33063e+07	819277	-
MWStz446	Isorhamnetin-7-O-glucoside (Brassicin)	异鼠李素-7-O-葡萄糖苷 (蔓菁苷)	Flavonoids	黄酮	Flavonols	黄酮醇	C22H22O12	479.12	317.07	478.111	[M+H]+	1	6743-96-0	-	5.04725e+06	4.45443e+06	3.97789e+06	1.34796e+07	2.63872e+06	-
MWSHY0053	Resokaempherol	3,7,4'-三羟基黄酮	Flavonoids	黄酮	Flavones	黄酮	C15H10O5	271.06	137.02	270.053	[M+H]+	1	2034-65-3	C10037	4.73137e+06	4.52245e+06	4.36904e+06	1.36229e+07	1.54491e+06	-
PDP151888	Quercetagetin 4'-methyl ether 7-(6-(E)-caffeylglucoside)	槲皮素 4'-甲基醚 7-(6-(E)-咖啡基葡萄糖苷)	Flavonoids	黄酮	Flavonols	黄酮醇	C31H28O16	657.14	163.04	656.138	[M+H]+	1	168293-28-5	-	4.37377e+06	4.40396e+06	4.97889e+06	1.37566e+07	713579	-
Lmsn002288	1-O-Caffeoyl-(6-O-glucosyl)-β-D-glucose	1-O-咖啡酰-6-O-葡萄糖基-β-D-葡萄糖	Phenolic acids	酚酸类	Phenolic acids	酚酸类	C21H28O14	503.14	341.09	504.148	[M-H]-	2	-	-	103610	159194	107935	370738	138802	-
Qmhp111704	Pittogoside B*	Pittogoside B*	Lignans and Coumarins	木脂素和香豆素	Lignans	木脂素	C26H32O11	521.2	131.05	520.194	[M+H]+	1	-	-	4.83001e+06	4.46135e+06	4.79062e+06	1.4082e+07	654600	-
Lmsn002887	1-O-Caffeoyl-β-D-xylose	1-O-咖啡酰-β-D-木糖	Phenolic acids	酚酸类	Phenolic acids	酚酸类	C14H16O8	311.08	163.04	312.084	[M-H]-	2	-	-	1.14923e+06	941199	818769	2.9092e+06	1.00288e+06	-
Lmsn003409	1-O-Galloyl-6-O-p-Coumaroyl-β-D-glucose	1-O-没食子酰-6-O-对香豆酰-β-D-葡萄糖	Phenolic acids	酚酸类	Phenolic acids	酚酸类	C22H22O12	477.1	169.01	478.111	[M-H]-	3	-	-	35038	46206.2	49804.8	131049	30510.9	-
Lmsn003778	1-O-Caffeoyl-4-O-galloyl-β-D-glucose	1-O-咖啡酰-4-O-没食子酰-β-D-葡萄糖	Phenolic acids	酚酸类	Phenolic acids	酚酸类	C22H22O13	493.1	169.01	494.106	[M-H]-	3	-	-	151892	163885	146394	462171	29278.8	-
Lmsn004162	1-O-Galloyl-2-O-p-Coumaroyl-β-D-glucose	1-O-没食子酰-2-O-对香豆酰-β-D-葡萄糖	Phenolic acids	酚酸类	Phenolic acids	酚酸类	C22H22O12	477.1	169.01	478.111	[M-H]-	3	94356-18-0	-	22166	36679.8	28686.4	87532.2	128769	-
Lmsn004321	1-O-Caffeoyl-3-O-galloyl-β-D-glucose	1-O-咖啡酰-3-O-没食子酰-β-D-葡萄糖	Phenolic acids	酚酸类	Phenolic acids	酚酸类	C22H22O13	493.1	169.01	494.106	[M-H]-	3	-	-	113281	132944	388401	634626	22656.1	-
Lmsn004674	trans-Cinnamoyl beta-D-glucoside	1-O-肉桂酰-β-D-葡萄糖	Phenolic acids	酚酸类	Phenolic acids	酚酸类	C15H18O7	309.1	147.05	310.105	[M-H]-	3	40004-96-4	C04164	103704	74594	104233	282531	14918.8	-
Lmsn004747	Papuabalanol A	Papuabalanol A	Tannins	鞣质	Tannin	鞣质	C35H30O19	753.13	301	754.138	[M-H]-	3	-	-	56221.3	34177.4	52342.8	142741	33183.5	-
Lmsn004970	3,6-Di-O-caffeoyl glucose	3,6-二-O-咖啡酰葡萄糖	Phenolic acids	酚酸类	Phenolic acids	酚酸类	C24H24O12	503.12	179.04	504.127	[M-H]-	2	-	-	356575	341461	347784	1.04582e+06	147215	-
Lmsn005754	1-O-Galloyl-2-O-Cinnamoyl-β-D-glucose	1-O-没食子酰-2-O-肉桂酰-β-D-葡萄糖	Phenolic acids	酚酸类	Phenolic acids	酚酸类	C22H22O11	461.11	169.01	462.116	[M-H]-	3	56994-83-3	-	26340.8	14067.3	19998.5	60406.6	18144.3	-
Lmsn005788	Phloretin-4'-O-(6''-Galloyl)glucoside	根皮素-4'-O-(6''-没食子酰)葡萄糖苷	Flavonoids	黄酮	Chalcones	查耳酮	C28H28O14	587.14	273.08	588.148	[M-H]-	3	-	-	49229.1	52488.8	34172.1	135890	88011.7	-
Lmsn006093	Phloretin-2'-O-(2''-Galloyl)glucoside	根皮素-2'-O-(2''-没食子酰)葡萄糖苷	Flavonoids	黄酮	Chalcones	查耳酮	C28H28O14	587.14	273.08	588.148	[M-H]-	3	-	-	40589.2	31129.5	41603.1	113322	77590.9	-
Lmsn006257	Phloretin-4'-O-[4',6'-O-(S)-HHDP]-β-D-glucoside	根皮素-4'-O-[4'',6''-O-(S)-六羟基二苯甲酰基]-β-D-葡萄糖苷	Flavonoids	黄酮	Chalcones	查耳酮	C35H30O18	737.14	301	738.143	[M-H]-	3	-	-	29190.3	24853.2	18124.2	72167.7	19416.3	-
Lmsn006452	Phloretin-4'-O-(6''-Salicyloyl)glucoside	根皮素-4'-O-(6''-水杨酰)葡萄糖苷	Flavonoids	黄酮	Chalcones	查耳酮	C28H28O12	555.15	273.08	556.158	[M-H]-	3	-	-	14246.3	13792.6	24077.5	52116.4	16056.9	-
Lmsn006753	Phloretin-4'-O-(6''-p-Coumaroyl)glucoside	根皮素-4'-O-(6''-对香豆酰)葡萄糖苷	Flavonoids	黄酮	Chalcones	查耳酮	C30H30O12	581.17	273.08	582.174	[M-H]-	3	-	-	2126.95	2126.95	2126.95	6380.86	10634.8	-
Lmsn007077	3-Hydroxyphloretin-4'-O-[3''-O-p-Coumaroyl-4'',6''-O-(S)-HHDP]-β-D-glucoside*	3-羟基根皮素-4'-O-[3''-O-对香豆酰-4'',6''-O-(S)-六羟基二苯甲酰基]-β-D-葡萄糖苷*	Flavonoids	黄酮	Chalcones	查耳酮	C44H36O21	899.17	301	900.175	[M-H]-	3	-	-	11487.2	14693.6	11867.4	38048.2	2297.43	-
Lmsn007126	Phloretin-4'-O-[3''-O-Caffeoyl-4'',6''-O-(S)-HHDP]-β-D-glucoside*	根皮素-4'-O-[3''-O-咖啡酰-4'',6''-O-(S)-六羟基二苯甲酰基]-β-D-葡萄糖*	Flavonoids	黄酮	Chalcones	查耳酮	C44H36O21	899.17	301	900.175	[M-H]-	3	-	-	12230.3	7729.88	7749.69	27709.9	1545.98	-
Lmsn007621	2',4',6'-Trihydroxydihydrochalcone-4'-O-[4',6'-O-(S)-HHDP]-β-D-glucoside	2',4',6'-三羟基二氢查耳酮-4'-O-[4,6-(S)-六羟基二苯甲酰基]-β-D-葡萄糖苷	Flavonoids	黄酮	Chalcones	查耳酮	C35H30O17	721.14	301	722.148	[M-H]-	3	-	-	14502.6	9075.45	11904.2	35482.3	1815.09	-
Lmtn000940	1-O-(3,4-Dihydroxy-5-methoxy-benzoyl)-glucoside	1-O-(3,4-二羟基-5-甲氧基-苯甲酰)-葡萄糖苷	Phenolic acids	酚酸类	Phenolic acids	酚酸类	C14H18O10	345.08	139.04	346.09	[M-H]-	3	-	-	193376	220062	261170	674608	61506.8	-
Lhmp121005	Symplocosin*	Symplocosin*	Lignans and Coumarins	木脂素和香豆素	Lignans	木脂素	C26H32O11	521.2	131.05	520.194	[M+H]+	1	11042-30-1	-	5.0795e+06	4.32719e+06	4.75947e+06	1.41662e+07	762523	-
Lasp002993	Isobavachalcone glucoside	异补骨脂素葡萄糖苷	Flavonoids	黄酮	Chalcones	查耳酮	C26H30O9	487.19	325.14	486.189	[M+H]+	1	-	-	4.84549e+06	5.35228e+06	4.03861e+06	1.42364e+07	1.76089e+06	-
Lmtn003096	Secoisolariciresinol 4-O-glucoside	开环异落叶松脂酚-4-O-葡萄糖苷	Lignans and Coumarins	木脂素和香豆素	Lignans	木脂素	C26H36O11	523.22	361.14	524.226	[M-H]-	3	-	-	744550	562710	933210	2.24047e+06	308691	-
Lmtn003598	3-Prenyl-4-O-glucosyloxy-4-hydroxybenzoic acid	3-异戊烯基-4-O-葡萄糖氧基-4-羟基苯甲酸	Phenolic acids	酚酸类	Phenolic acids	酚酸类	C18H24O8	367.14	205.08	368.147	[M-H]-	3	-	-	102371	151256	128963	382590	96661	-
Wafn002874	4-O-(4'-O-alpha-D-Glucopyranosyl)caffeoylquinic acid	4-O-(4'-O-α-D-吡喃葡萄糖基)咖啡酰奎尼酸	Phenolic acids	酚酸类	Phenolic acids	酚酸类	C22H28O14	515.14	323.08	516.148	[M-H]-	1	1401352-62-2	-	4.86389e+06	4.63453e+06	4.75671e+06	1.42551e+07	1.3289e+07	-
Lmyn001519	L-Malic acid-2-O-gallate	L-苹果酸-2-O-没食子酸酯	Phenolic acids	酚酸类	Phenolic acids	酚酸类	C11H10O9	285.03	133.02	286.033	[M-H]-	3	-	-	22556.2	21983.7	22911.3	67451.2	53483.7	-
Lmyn002403	Mandelic acid-β-glucoside	扁桃酸-β-葡萄糖苷	Phenolic acids	酚酸类	Phenolic acids	酚酸类	C14H18O8	313.09	101.02	314.1	[M-H]-	3	-	-	49898.9	39436.6	50701.6	140037	29365.5	-
Lmyn003971	Dihydrodehydrodiconiferyl alcohol-4-O-glucoside	二氢脱氢双松柏醇-4-O-葡萄糖苷	Lignans and Coumarins	木脂素和香豆素	Lignans	木脂素	C26H34O11	521.2	359.15	522.21	[M-H]-	3	-	-	323629	225937	266632	816198	141868	-
Lmsn002247	1-O-Salicyloyl-β-D-glucose*	1-O-水杨酰-β-D-葡萄糖*	Phenolic acids	酚酸类	Phenolic acids	酚酸类	C13H16O8	299.08	137.02	300.084	[M-H]-	1	60517-74-0	-	4.97553e+06	4.48804e+06	4.96819e+06	1.44318e+07	1.61421e+06	-
Lmyn005006	Eriodictyol-7-O-(6''-O-p-coumaroyl)glucoside	圣草酚-7-O-(6''-O-对香豆酰)葡萄糖苷	Flavonoids	黄酮	Flavanones	二氢黄酮	C30H28O13	595.15	287.06	596.153	[M-H]-	2	-	-	76305.8	65603.1	50879.7	192789	31675	-
Lmyn006148	Demethyl-Matairesinol	脱甲基罗汉松树脂醇	Lignans and Coumarins	木脂素和香豆素	Lignans	木脂素	C19H20O6	343.12	207.06	344.126	[M-H]-	3	-	-	94899.3	103288	80414.9	278602	97769.5	-
Lmyn006453	Demethyl-Anhydrosecoisolariciresinol	脱甲基-脱水开环异落叶松树脂酚	Lignans and Coumarins	木脂素和香豆素	Lignans	木脂素	C19H22O5	329.14	175.08	330.147	[M-H]-	3	-	-	21451.3	32105.6	37271.9	90828.9	29080.5	-
MA10107783	3-[(1-Carboxyvinyl)oxy]benzoate	3-[(1-羧乙烯基)氧基]苯甲酸	Phenolic acids	酚酸类	Phenolic acids	酚酸类	C10H8O5	207.03	119.05	208.037	[M-H]-	3	16929-37-6	C20772	267190	170081	158513	595785	329774	ko00130,ko01100,ko01110,ko01240
ML10177402	4-Aminosalicylate	4-氨基水杨酸	Phenolic acids	酚酸类	Phenolic acids	酚酸类	C7H7NO3	152.03	108.05	153.043	[M-H]-	3	65-49-6	C02518	53521.6	53521.6	53521.6	160565	267608	-
MWS0274	DL-3-Phenyllactic acid*	DL-3-苯基乳酸*	Phenolic acids	酚酸类	Phenolic acids	酚酸类	C9H10O3	165.06	119.05	166.063	[M-H]-	2	828-01-3	-	1.2042e+06	1.1858e+06	1.14686e+06	3.53686e+06	1.14162e+06	-
MWS1839	Ethylparaben	4-羟基苯甲酸乙酯	Phenolic acids	酚酸类	Phenolic acids	酚酸类	C9H10O3	165.06	92.03	166.063	[M-H]-	3	120-47-8	-	17652.2	20573	19420.7	57645.9	3530.45	-
MWS1851	4-Ethylphenol	4-乙基苯酚	Phenolic acids	酚酸类	Phenolic acids	酚酸类	C8H10O	121.07	106.04	122.073	[M-H]-	3	123-07-9	C13637	2222	2222	2222	6665.99	11110	-
MWS20152	(+)-Syringaresinol	丁香树脂酚	Lignans and Coumarins	木脂素和香豆素	Lignans	木脂素	C22H26O8	417.16	402.1	418.163	[M-H]-	3	21453-71-4	C10889	52778.7	39398.5	45257.7	137435	39312.2	-
MWS20163	Citrusin C; Eugenol Glucoside	枸橼苦素 C; 丁香酚糖苷	Phenolic acids	酚酸类	Phenolic acids	酚酸类	C16H22O7	325.13	148.05	326.137	[M-H]-	2	18604-50-7	-	226524	163196	276047	665767	146034	-
Waptp05073	6,8-Dimethylapigenin-7-O-glucoside	6,8-二甲基芹菜素-7-O-葡萄糖苷	Flavonoids	黄酮	Flavones	黄酮	C23H24O10	461.14	299.09	460.137	[M+H]+	1	-	-	4.11983e+06	5.37281e+06	5.27969e+06	1.47723e+07	2.46195e+06	-
MWS2058	3-Methylsalicylate	3-甲基水杨酸	Phenolic acids	酚酸类	Phenolic acids	酚酸类	C8H8O3	151.04	107.05	152.047	[M-H]-	3	83-40-9	C14088	56876	73887.2	73269.3	204032	107389	-
MWS2417	3-Hydroxymandelate	3-羟基扁桃酸	Phenolic acids	酚酸类	Phenolic acids	酚酸类	C8H8O4	167.03	121.03	168.042	[M-H]-	2	17119-15-2	-	361285	267423	358703	987411	316504	-
MWS3046	3-(3-Hydroxyphenyl)-3-hydroxypropanoic acid	3-(3-羟苯基)-3-羟基丙酸	Phenolic acids	酚酸类	Phenolic acids	酚酸类	C9H10O4	181.05	121.03	182.058	[M-H]-	3	3247-75-4	-	75035.9	59353.6	108201	242590	105314	-
MWS3149	3-Methoxybenzoic acid	3-甲氧基苯甲酸	Phenolic acids	酚酸类	Phenolic acids	酚酸类	C8H8O3	151.04	107.05	152.047	[M-H]-	3	586-38-9	-	834201	732851	800678	2.36773e+06	1.02615e+06	-
Xmyp005654	Kaempferol-4'-O-glucoside*	山柰酚-4'-O-葡萄糖苷*	Flavonoids	黄酮	Flavonols	黄酮醇	C21H20O11	449.11	287.06	448.101	[M+H]+	1	52222-74-9	-	4.60764e+06	5.3162e+06	4.89131e+06	1.48151e+07	4.22647e+06	-
Zmgp004436	Okanin-4'-(6''-O-acetyl)glucoside*	奥卡宁-4'-(6''-O-乙酰基)葡萄糖苷*	Flavonoids	黄酮	Chalcones	查耳酮	C23H24O13	509.13	347.08	508.122	[M+H]+	1	-	-	9.10881e+06	3.26472e+06	3.07461e+06	1.54481e+07	1.35337e+06	-
MWSHC20105	4-ketopinoresinol	4-酮基松脂酚	Lignans and Coumarins	木脂素和香豆素	Lignans	木脂素	C20H20O7	371.11	282.09	372.121	[M-H]-	3	66288-89-9	-	30358.7	29080.7	35231.7	94671.2	11626	-
PDP002721	Quercetagetin 7-methyl ether 3-glucoside*	山茶黄素 7-甲醚 3-葡萄糖苷*	Flavonoids	黄酮	Flavonols	黄酮醇	C22H22O13	495.11	333.06	494.106	[M+H]+	1	65180-49-6	-	4.42767e+06	6.56521e+06	4.52888e+06	1.55218e+07	734407	-
MWSHY0104	Luteolin 7-O-beta-D-glucoside*	木犀草素-7-O-葡萄糖苷 (木犀草苷)*	Flavonoids	黄酮	Flavones	黄酮	C21H20O11	449.11	287.06	448.101	[M+H]+	1	5373-11-5	C03951	4.12954e+06	5.36017e+06	6.22196e+06	1.57117e+07	4.01549e+06	ko00944
MWSHC20175	Methylsalicylate-2-O-glucoside	水杨酸甲酯-2-O-葡萄糖苷	Phenolic acids	酚酸类	Phenolic acids	酚酸类	C14H18O8	313.1	151.04	314.1	[M-H]-	2	10019-60-0	-	3.56123e+06	3.07496e+06	3.35793e+06	9.99413e+06	2.26476e+06	-
MWSHC2022	Glucosyringic acid	葡萄糖基丁香酸	Phenolic acids	酚酸类	Phenolic acids	酚酸类	C15H20O10	359.1	197.05	360.106	[M-H]-	3	33228-65-8	-	314776	149516	206779	671071	102442	-
MWSN0003	Chrysin	白杨素	Flavonoids	黄酮	Flavones	黄酮	C15H10O4	253.05	209.07	254.058	[M-H]-	3	480-40-0	C10028	1.14251e+06	1.1082e+06	1.15297e+06	3.40368e+06	2.0666e+06	ko00941
MWSN0005	6,2'-Dihydroxyflavone	6,2'-二羟基黄酮	Flavonoids	黄酮	Flavones	黄酮	C15H10O4	253.05	117.04	254.058	[M-H]-	3	92439-20-8	-	18858.7	15998.9	23435.5	58293.1	3199.78	-
Lmtp004126	Myricetin-3-O-(6''-malonyl)glucoside	杨梅素-3-O-(6''-丙二酰)葡萄糖苷	Flavonoids	黄酮	Flavonols	黄酮醇	C24H22O16	567.1	319.04	566.091	[M+H]+	1	-	-	4.59424e+06	6.01152e+06	5.21298e+06	1.58187e+07	1.92292e+06	-
MWSN0014	Acacetin*	金合欢素*	Flavonoids	黄酮	Flavones	黄酮	C16H12O5	283.06	268.04	284.068	[M-H]-	3	480-44-4	C01470	182709	178166	191927	552801	35633.1	ko00944
PD0901516	Eupatolitin 3-Glucoside*	泽兰素 3-葡萄糖苷*	Flavonoids	黄酮	Flavonols	黄酮醇	C23H24O13	509.13	347.08	508.122	[M+H]+	1	-	-	9.48408e+06	3.25728e+06	3.15659e+06	1.58979e+07	1.23917e+06	-
PDP155660	Scutellarein 6-glucoside*	黄芩素 6-葡萄糖苷*	Flavonoids	黄酮	Flavones	黄酮	C21H20O11	449.11	287.06	448.101	[M+H]+	1	-	-	5.38277e+06	4.56149e+06	5.9974e+06	1.59417e+07	3.8435e+06	-
MWSN0042	Xanthohumol	黄腐醇	Flavonoids	黄酮	Chalcones	查耳酮	C21H22O5	353.14	233.08	354.147	[M-H]-	3	6754-58-1	C16417	64320.3	66584.2	67752	198657	84755.1	ko00941
Zmhn001358	4-(beta-D-glucosyloxy)benzoic acid*	4-(β-D-葡萄糖基氧基)苯甲酸*	Phenolic acids	酚酸类	Phenolic acids	酚酸类	C13H16O8	299.08	137.02	300.084	[M-H]-	1	15397-25-8	C03993	5.57296e+06	5.13253e+06	5.23644e+06	1.59419e+07	1.92213e+06	ko00130
MWSN0069	Silymarin	水飞蓟素	Flavonoids	黄酮	Flavanonols	二氢黄酮醇	C25H22O10	481.11	301.04	482.121	[M-H]-	3	22888-70-6	C07610	32861.8	66920.5	47078.8	146861	55137.7	-
MWSN0081	Kaempferitrin	山柰酚-3,7-O-二鼠李糖苷 (山柰苷)	Flavonoids	黄酮	Flavonols	黄酮醇	C27H30O14	577.16	285.04	578.164	[M-H]-	3	482-38-2	C16981	55780.2	14191.9	32358.8	102331	56454.6	-
MWSN0092	Spinosin	斯皮诺素	Flavonoids	黄酮	Flavones	黄酮	C28H32O15	607.17	427.1	608.174	[M-H]-	3	72063-39-9	C17834	22974	14648.1	48823.6	86445.7	18331.9	-
MWSN0095	Quercetin-3-O-(2''-O-galloyl)galactoside*	槲皮素-3-O-(2''-O-没食子酰)半乳糖苷*	Flavonoids	黄酮	Flavonols	黄酮醇	C28H24O16	615.1	301.04	616.106	[M-H]-	3	53209-27-1	-	7734.5	7734.5	7734.5	23203.5	38672.5	-
MWSN0150	Apigenin 7-O-neohesperidoside*	芹菜素-7-O-新橙皮糖苷 (野漆树苷)*	Flavonoids	黄酮	Flavones	黄酮	C27H30O14	577.16	269.04	578.164	[M-H]-	3	17306-46-6	C12627	404807	340890	481512	1.22721e+06	419276	ko00944
MWSN0151	Alpinetin	山姜素	Flavonoids	黄酮	Flavanones	二氢黄酮	C16H14O4	269.08	165.02	270.089	[M-H]-	3	36052-37-6	-	10071.4	14596.1	12325	36992.5	29062	-
MWSN0156	4-Hydroxychalcone	4-羟基查耳酮	Flavonoids	黄酮	Chalcones	查耳酮	C15H12O2	223.08	117.04	224.084	[M-H]-	3	20426-12-4	C14231	16016.2	17572.2	11835.4	45423.7	7727.78	-
MWSN0158	Neobavaisoflavone	新补骨脂异黄酮	Flavonoids	黄酮	Isoflavones	异黄酮	C20H18O4	321.11	265.05	322.12	[M-H]-	3	41060-15-5	-	17034.8	8501.82	12099.5	37636.1	6100.75	-
MWSN0165	Apigenin-7-O-rutinoside (Isorhoifolin)*	芹菜素-7-O-芸香糖苷 (异野漆树苷)*	Flavonoids	黄酮	Flavones	黄酮	C27H30O14	577.16	269.04	578.164	[M-H]-	3	552-57-8	-	378150	376194	495959	1.2503e+06	531812	-
MWSN0173	Baicalin*	黄芩苷*	Flavonoids	黄酮	Flavones	黄酮	C21H18O11	445.08	269.05	446.085	[M-H]-	3	21967-41-9	C10025	148260	138668	146030	432957	66525.4	-
MWSmce177	Ethyl ferulate	阿魏酸乙酯	Phenolic acids	酚酸类	Phenolic acids	酚酸类	C12H14O4	221.09	133.03	222.089	[M-H]-	2	4046-02-0	-	33851.4	27179.4	23781.6	84812.4	4756.32	-
MWSmce230	Methyl gallate*	没食子酸甲酯*	Phenolic acids	酚酸类	Phenolic acids	酚酸类	C8H8O5	183.03	124.02	184.037	[M-H]-	3	99-24-1	-	261522	268236	322856	852613	440439	-
PDP002894	8-C-Glucosylorobol*	8-C-葡萄糖基醇*	Flavonoids	黄酮	Isoflavones	异黄酮	C21H20O11	449.11	287.06	448.101	[M+H]+	1	66026-81-1	-	4.14614e+06	6.43398e+06	5.64277e+06	1.62229e+07	3.75191e+06	-
MWSmce308	Gallic Acid Ethyl Ester; Ethyl gallate	没食子酸乙酯	Phenolic acids	酚酸类	Phenolic acids	酚酸类	C9H10O5	197.05	124.02	198.053	[M-H]-	3	831-61-8	-	35472.2	35472.2	35472.2	106417	177361	-
MWSmce355	Methyl Syringate	丁香酸甲酯	Phenolic acids	酚酸类	Phenolic acids	酚酸类	C10H12O5	211.06	181.01	212.069	[M-H]-	3	884-35-5	-	22306.5	28262.4	16570.1	67139	18757.3	-
MWSmce387	3-O-Methylgallate	3-O-甲基没食子酸	Phenolic acids	酚酸类	Phenolic acids	酚酸类	C8H8O5	183.03	124.02	184.037	[M-H]-	3	3934-84-7	C05616	152976	267026	193941	613943	522190	-
MWSmce439	Dihydrocoumarin	3,4-二氢香豆素	Lignans and Coumarins	木脂素和香豆素	Coumarins	香豆素	C9H8O2	147.05	119.05	148.052	[M-H]-	3	119-84-6	C02274	38551.4	19503	30718.1	88772.4	24793	ko00999
MWSmce455	Vanillic acid methyl ester	香草酸甲酯	Phenolic acids	酚酸类	Phenolic acids	酚酸类	C9H10O4	181.05	107.01	182.058	[M-H]-	3	3943-74-6	-	52010.9	47569.2	67610.1	167190	21519.7	-
MWSmce468	2-(Hydroxymethyl)benzoic acid	2-(羟基甲基)苯甲酸	Phenolic acids	酚酸类	Phenolic acids	酚酸类	C8H8O3	151.04	77.04	152.047	[M-H]-	3	612-20-4	C10804	81663.8	54039.4	67896.1	203599	127884	-
MWSmce499	Secoisolariciresinol diglucoside	开环异落叶松树脂酚二葡萄糖苷	Lignans and Coumarins	木脂素和香豆素	Lignans	木脂素	C32H46O16	685.27	523.22	686.279	[M-H]-	3	158932-33-3	C22584	2670.4	2670.4	2670.4	8011.2	13352	-
MWSmce501	Protocatechuic Acid Methyl Ester	原儿茶酸甲酯	Phenolic acids	酚酸类	Phenolic acids	酚酸类	C8H8O4	167.04	108.02	168.042	[M-H]-	3	2150-43-8	-	21214.9	21214.9	21214.9	63644.7	106075	-
MWSmce583	Piperonylic acid	胡椒酸	Phenolic acids	酚酸类	Phenolic acids	酚酸类	C8H6O4	165.02	91.02	166.027	[M-H]-	3	94-53-1	-	239761	208953	195901	644615	224925	-
MWSprf094	Tracheloside*	络石苷*	Lignans and Coumarins	木脂素和香豆素	Lignans	木脂素	C27H34O12	549.2	387.14	550.205	[M-H]-	3	33464-71-0	-	75474.1	127075	133857	336405	80342.6	-
MWSslk138	2,3,4-Trihydroxybenzoic acid	2,3,4-三羟基苯甲酸	Phenolic acids	酚酸类	Phenolic acids	酚酸类	C7H6O5	169.01	151	170.022	[M-H]-	3	610-02-6	-	275499	207464	242013	724976	869861	-
MWSslk171	Nodakenin	紫花前胡苷	Lignans and Coumarins	木脂素和香豆素	Coumarins	香豆素	C20H24O9	407.13	227.07	408.142	[M-H]-	3	495-31-8	C09279	128913	78401.4	108529	315843	131428	-
Ladp005389	portulacanone D glucoside	马齿苋黄酮 D 葡萄糖苷	Flavonoids	黄酮	Other Flavonoids	其它类黄酮	C23H24O10	461.15	299.09	460.137	[M+H]+	1	-	-	5.70788e+06	5.2716e+06	5.33388e+06	1.63134e+07	2.59058e+06	-
Lmsp003655	Dehydrodiconiferyl alcohol-gamma'-O-glucoside*	脱氢双松柏醇-γ'-O-葡萄糖苷*	Lignans and Coumarins	木脂素和香豆素	Lignans	木脂素	C26H32O11	521.2	131.05	520.194	[M+H]+	1	-	-	5.57954e+06	5.34615e+06	5.82689e+06	1.67526e+07	840088	-
ZBN0426	6-Hydroxykaempferol-7-O-glucoside*	6-羟基山柰酚-7-O-葡萄糖苷*	Flavonoids	黄酮	Flavonols	黄酮醇	C21H20O12	463.09	301.04	464.096	[M-H]-	1	-	-	6.68908e+06	4.4508e+06	5.64332e+06	1.67832e+07	2.65917e+06	-
Lakn003294	2-β-D-Glucopyranosyloxy-5-hydroxyphenylacetic acidmethylester*	2-β-D-吡喃葡萄糖氧基-5-羟基苯乙酸甲酯*	Phenolic acids	酚酸类	Phenolic acids	酚酸类	C15H20O9	343.1	181.05	344.111	[M-H]-	1	-	-	5.8789e+06	4.8616e+06	6.10145e+06	1.68419e+07	4.48186e+06	-
mws0058	Diosmetin*	香叶木素*	Flavonoids	黄酮	Flavones	黄酮	C16H12O6	299.06	284.03	300.063	[M-H]-	1	520-34-3	C10038	6.05165e+06	5.41664e+06	5.95353e+06	1.74218e+07	553436	-
Xmyn008071	Gnetifolin B*	买麻滕乙素*	Flavonoids	黄酮	Flavonols	黄酮醇	C16H12O6	299.06	284.03	300.063	[M-H]-	1	140671-06-3	-	6.16097e+06	5.57527e+06	5.79889e+06	1.75351e+07	520032	-
Lmhn004976	Aracarpene 2*	9-甲氧基-6H-[1]苯并呋喃[3,2-c]色烯-3,4,7-三醇*	Flavonoids	黄酮	Isoflavones	异黄酮	C16H12O6	299.06	284.02	300.063	[M-H]-	1	-	-	6.22845e+06	5.73402e+06	6.22602e+06	1.81885e+07	539702	-
MWStz602	Quercetagetin-7-O-glucoside(Quercetagitrin)*	槲皮万寿菊素-7-O-葡萄糖苷(万寿菊苷)*	Flavonoids	黄酮	Flavonols	黄酮醇	C21H20O13	481.1	319.05	480.09	[M+H]+	1	548-75-4	-	6.52048e+06	5.94543e+06	5.84364e+06	1.83095e+07	3.01714e+06	-
Wbtn007469	Protogenkwanone*	Protogenkwanone*	Flavonoids	黄酮	Other Flavonoids	其它类黄酮	C16H12O6	299.06	284.03	300.063	[M-H]-	1	-	-	6.3842e+06	5.90086e+06	6.06447e+06	1.83495e+07	517729	-
Cmxp003531	Okanin-4'-O-gentiobioside	奥卡宁-4'-O-龙胆双糖苷	Flavonoids	黄酮	Chalcones	查耳酮	C27H32O16	613.18	289.07	612.169	[M+H]+	1	-	-	6.43424e+06	6.08301e+06	5.8537e+06	1.83709e+07	7.2695e+06	-
MWStz527	Isolariciresinol	异落叶松脂素	Lignans and Coumarins	木脂素和香豆素	Lignans	木脂素	C20H24O6	359.15	344.13	360.157	[M-H]-	2	548-29-8	-	377530	241190	243259	861979	253373	-
MWStz529	Kaempferol-3-O-glucuronide	山柰酚-3-O-葡萄糖醛酸苷	Flavonoids	黄酮	Flavonols	黄酮醇	C21H18O12	461.07	285.04	462.08	[M-H]-	3	22688-78-4	-	1.9606e+06	1.70565e+06	3.44399e+06	7.11024e+06	74302	-
Wacyn05614	3-O-Caffeoyl-4-O-p-Coumaroylquinic acid*	3-O-咖啡酰-4-O-对香豆酰奎宁酸*	Phenolic acids	酚酸类	Phenolic acids	酚酸类	C25H24O11	499.12	337.09	500.132	[M-H]-	1	-	-	6.92166e+06	5.30059e+06	6.15427e+06	1.83765e+07	1.66959e+06	-
MWSN0021	Tectorigenin*	鸢尾黄素*	Flavonoids	黄酮	Isoflavones	异黄酮	C16H12O6	299.06	284.03	300.063	[M-H]-	1	548-77-6	C10534	6.24792e+06	5.90328e+06	6.23166e+06	1.83829e+07	559018	-
MWStz551	Norwogonin	去甲汉黄芩素	Flavonoids	黄酮	Flavones	黄酮	C15H10O5	269.04	197.06	270.053	[M-H]-	2	4443-09-8	C10113	151036	113586	123249	387872	158684	-
PD0325250	3,5-Dicaffeoylshikimic acid	3,5-二咖啡酰莽草酸	Phenolic acids	酚酸类	Phenolic acids	酚酸类	C25H22O11	499.12	319.08	498.116	[M+H]+	1	-	-	6.69139e+06	5.61705e+06	6.07589e+06	1.83843e+07	5.24775e+06	-
MWStz585	Nepetin-7-O-glucoside(Nepitrin)	泽兰黄酮-7-O-葡萄糖苷(假荆芥属苷)	Flavonoids	黄酮	Flavones	黄酮	C22H22O12	477.1	315.05	478.111	[M-H]-	2	569-90-4	-	2.32244e+07	1.62896e+07	1.12756e+07	5.07896e+07	5.57709e+06	-
PDP289323	5,7-dihydroxy-6-{[3,4,5-trihydroxy-6-(hydroxymethyl)oxan-2-yl]oxy}-2-(3,4,5-trihydroxyphenyl)-4H-chromen-4-one*	5,7-二羟基-6-{[3,4,5-三羟基-6-(羟甲基)氧杂环己烷-2-基]氧基}-2-(3,4,5-三羟基苯基)-4H-色满-4-酮*	Flavonoids	黄酮	Flavones	黄酮	C21H20O13	481.1	319.06	480.09	[M+H]+	1	-	-	5.59723e+06	5.90324e+06	7.23585e+06	1.87363e+07	3.74033e+06	-
PDN150487	4',6'-dihydroxy-2'-methoxyacetophenone 6'-glucoside*	4',6'-二羟基-2'-甲氧基苯乙酮6'-葡萄糖苷*	Phenolic acids	酚酸类	Phenolic acids	酚酸类	C15H20O9	343.1	181.05	344.111	[M-H]-	1	-	-	6.3629e+06	5.46036e+06	7.03202e+06	1.88553e+07	4.75035e+06	-
PDN001465	3-O-(4'-O-caffeoylglucosyl)quinic acid	3-O-(4'-O-咖啡酰葡萄糖基)奎宁酸	Phenolic acids	酚酸类	Phenolic acids	酚酸类	C22H28O14	515.14	323.08	516.148	[M-H]-	2	-	-	4.45475e+06	3.91589e+06	4.72534e+06	1.3096e+07	1.25626e+07	-
Zbnn005420	Eriodictyol-7-O-(6''-malonyl)glucoside	圣草酚-7-O-(6''-丙二酰)葡萄糖苷	Flavonoids	黄酮	Flavanones	二氢黄酮	C24H24O14	535.11	287.05	536.117	[M-H]-	1	-	-	6.64826e+06	5.77882e+06	6.54603e+06	1.89731e+07	2.61216e+06	-
PDN020494	2,3,4-trimethylbenzoic acid	2,3,4-三甲基苯甲酸	Phenolic acids	酚酸类	Phenolic acids	酚酸类	C10H12O2	163.08	119.09	164.084	[M-H]-	2	-	-	63877.2	53406.2	50628.9	167912	53027.6	-
pmn001420	1-Caffeoyl-beta-D-glucose*	1-咖啡酰-β-D-葡萄糖*	Phenolic acids	酚酸类	Phenolic acids	酚酸类	C15H18O9	341.09	179.04	342.095	[M-H]-	1	14364-08-0	C10433	6.40171e+06	5.96829e+06	6.86562e+06	1.92356e+07	1.62244e+07	-
PDN026181	4-{[3-(2,3-dihydroxyphenyl)prop-2-enoyl]oxy}-1,3,5-trihydroxycyclohexane-1-carboxylic acid	4-{[3-(2,3-二羟基苯基)丙-2-烯酰基]氧基}-1,3,5-三羟基环己烷-1-羧酸	Phenolic acids	酚酸类	Phenolic acids	酚酸类	C16H18O9	353.09	173.05	354.095	[M-H]-	2	-	-	3.4756e+06	2.93184e+06	2.81278e+06	9.22022e+06	2.16681e+06	-
PDN027676	1-[4-(2-carboxyeth-1-en-1-yl)phenoxy]-3,4,5-trihydroxycyclohexane-1-carboxylic acid	1-[4-(2-羧基乙-1-烯-1-基)苯氧基]-3,4,5-三羟基环己烷-1-羧酸	Phenolic acids	酚酸类	Phenolic acids	酚酸类	C16H18O8	337.09	163.04	338.1	[M-H]-	2	-	-	3.46293e+06	2.73326e+06	3.18838e+06	9.38457e+06	1.38818e+06	-
Safn006393	Patuletin-7-O-Galactoside*	万寿菊素-7-O-半乳糖苷*	Flavonoids	黄酮	Flavonols	黄酮醇	C22H22O13	493.1	331.05	494.106	[M-H]-	1	-	-	6.89532e+06	3.88339e+06	8.45797e+06	1.92367e+07	2.19451e+06	-
PDN053172	1-(2-{[(2s,3r,4s,5s,6r)-3,4,5-trihydroxy-6-(hydroxymethyl)oxan-2-yl]oxy}phenyl)ethanone	1-(2-{[(2s,3r,4s,5s,6r)-3,4,5-三羟基-6-(羟甲基)氧烷-2-yl]氧基}苯基)乙酮	Phenolic acids	酚酸类	Phenolic acids	酚酸类	C14H18O7	357.12	135.05	298.105	[M+CH3COO]-	2	-	-	2.59762e+07	2.05056e+07	2.45184e+07	7.10002e+07	1.51636e+07	-
PDN058397	5-methylidenecyclopenta-1,3-diene-1-carboxylic acid	5-亚甲基环戊-1,3-二烯-1-羧酸	Phenolic acids	酚酸类	Phenolic acids	酚酸类	C7H6O2	121.03	77.04	122.037	[M-H]-	2	-	-	1.58457e+06	1.37609e+06	1.46271e+06	4.42337e+06	1.67383e+06	-
PDN065806	2-(3,4-dihydroxyphenyl)-5,7-dihydroxy-3-[[(3S,4R,5S)-3,4,5,6-tetrahydroxyoxan-2-yl]methoxy]chromen-4-one	2-(3,4-二羟基苯基)-5,7-二羟基-3-[[(3S,4R,5S)-3,4,5,6-四羟基氧杂环己烷-2-基]甲氧基]色满-4-酮	Flavonoids	黄酮	Flavonols	黄酮醇	C21H20O12	463.09	301.04	464.096	[M-H]-	2	-	-	375410	497749	374575	1.24773e+06	168568	-
PDN078316	3-(2-Sulfooxyphenyl)prop-2-enoic acid	3-(2-磺氧基苯基)丙烯-2-烯酸酸	Phenolic acids	酚酸类	Phenolic acids	酚酸类	C9H8O6S	243	119.05	244.004	[M-H]-	2	-	-	1.7282e+06	1.62113e+06	1.2739e+06	4.62323e+06	254781	-
PDN127001	(2S)-2-hydroxy-3-phenoxypropanoic acid	(2S)-2-羟基-3-苯氧基丙酸	Phenolic acids	酚酸类	Phenolic acids	酚酸类	C9H10O4	181.05	93.03	182.058	[M-H]-	2	-	-	2.42931e+06	2.16141e+06	2.25203e+06	6.84276e+06	5.25413e+06	-
Lmjp003295	6-Methoxykaempferol-3-O-glucoside*	6-甲氧基山柰酚-3-O-葡萄糖苷*	Flavonoids	黄酮	Flavonols	黄酮醇	C22H22O12	479.12	317.07	478.111	[M+H]+	1	63422-27-5	-	5.06948e+06	7.373e+06	6.972e+06	1.94145e+07	1.10267e+06	-
PDN152112	Pseudosindorin	伪辛多灵	Flavonoids	黄酮	Chalcones	查耳酮	C15H12O5	271.06	119.05	272.068	[M-H]-	2	-	-	1.89893e+06	1.91064e+06	2.01082e+06	5.82039e+06	706271	-
MWStz490	Marein	马里苷	Flavonoids	黄酮	Chalcones	查耳酮	C21H22O11	449.11	287.06	450.116	[M-H]-	1	535-96-6	-	5.75179e+06	6.64706e+06	7.24319e+06	1.9642e+07	7.55816e+06	-
PDN158363	(1alpha,3R,4alpha,5R)-3,4,5-Trihydroxy-1-[[3-(4-hydroxy-3-methoxyphenyl)-1-oxo-2-propen-1-yl]oxy]cyclohexanecarboxylic acid	(1α,3R,4α,5R)-3,4,5-三羟基-1-[[3-(4-羟基-3-甲氧基苯基)-1-氧代-2-丙烯-1-基]氧基]环己烷羧酸	Phenolic acids	酚酸类	Phenolic acids	酚酸类	C17H20O9	367.1	191.06	368.111	[M-H]-	2	53505-93-4	-	1.71436e+06	1.5263e+06	1.78001e+06	5.02067e+06	1.34203e+06	-
PDN163287	1-(2,4-dihydroxyphenyl)-2-(4-hydroxyphenyl)prop-2-en-1-one	1-(2,4-二羟基苯基)-2-(4-羟基苯基)丙-2-烯-1-酮	Phenolic acids	酚酸类	Phenolic acids	酚酸类	C15H12O4	255.07	119.05	256.074	[M-H]-	2	-	-	3.28912e+06	3.17382e+06	3.31496e+06	9.77789e+06	1.14143e+06	-
PDN178609	3,6,7-trihydroxy-8-methoxy-2-phenyl-4H-chromen-4-one	3,6,7-三羟基-8-甲氧基-2-苯基-4H-色满-4-酮	Flavonoids	黄酮	Flavonols	黄酮醇	C16H12O6	299.06	256.04	300.063	[M-H]-	2	-	-	406577	407489	399186	1.21325e+06	26985	-
PDN182892	2,3-dihydro-1-benzofuran-5-carboxylic acid	2,3-二氢-1-苯并呋喃-5-羧酸	Phenolic acids	酚酸类	Phenolic acids	酚酸类	C9H8O3	163.04	119.05	164.047	[M-H]-	2	-	-	1.84062e+06	1.52528e+06	1.27848e+06	4.64439e+06	3.77692e+06	-
Wasyqn2983	3-[4-(Beta-D-Glucopyranosyloxy)Phenyl]Propionic Acid	3-[4-(β-D-吡喃葡萄糖氧基)苯基]丙酸	Phenolic acids	酚酸类	Phenolic acids	酚酸类	C15H20O8	327.11	165.06	328.116	[M-H]-	1	-	-	6.76499e+06	5.87424e+06	7.0037e+06	1.96429e+07	4.96863e+06	-
PDN197880	5,6,7,8-tetrahydroxy-3-methoxy-2-phenylchromen-4-one	5,6,7,8-四羟基-3-甲氧基-2-苯基色满-4 -酮	Flavonoids	黄酮	Flavonols	黄酮醇	C16H12O7	315.05	151	316.058	[M-H]-	2	71785-06-3	-	111982	85041.1	51296.1	248320	10259.2	-
PDN211278	(7-methoxy-2-oxo-2H-chromen-6-yl)oxidanesulfonic acid	(7-甲氧基-2-氧代-2H-色满-6-基)氧化烷磺酸	Lignans and Coumarins	木脂素和香豆素	Coumarins	香豆素	C10H8O7S	270.99	176.01	271.999	[M-H]-	2	-	-	4.92751e+06	4.27779e+06	5.11334e+06	1.43186e+07	3.63068e+06	-
Wasdn03813	Benzoylglycerol 3-glucuronide	苯甲酰甘油 3-葡萄糖醛酸苷	Phenolic acids	酚酸类	Phenolic acids	酚酸类	C16H20O10	371.1	249.06	372.106	[M-H]-	1	-	-	6.7586e+06	6.14073e+06	6.97061e+06	1.98699e+07	6.7577e+06	-
Lmjp002906	Rhamnetin-3-O-Glucoside*	鼠李素-3-O-葡萄糖苷*	Flavonoids	黄酮	Flavonols	黄酮醇	C22H22O12	479.12	317.07	478.111	[M+H]+	1	27875-34-9	-	6.80073e+06	8.24407e+06	4.83681e+06	1.98816e+07	979883	-
PDN232651	4-[(2s)-2-hydroxy-6-methylheptan-2-yl]benzoic acid	4-[(2s)-2-羟基-6-甲基庚-2-基]苯甲酸	Phenolic acids	酚酸类	Phenolic acids	酚酸类	C15H22O3	249.15	205.16	250.157	[M-H]-	2	-	-	136324	135793	137094	409212	151205	-
MWStz371	Protocatechuic acid-4-O-glucoside	原儿茶酸-4-O-葡萄糖苷	Phenolic acids	酚酸类	Phenolic acids	酚酸类	C13H16O9	315.07	153.02	316.079	[M-H]-	1	7361-59-3	-	7.42989e+06	6.33906e+06	6.19964e+06	1.99686e+07	4.8462e+06	-
PDN275536	5,7-dihydroxy-3-(3-hydroxy-4-{[3,4,5-trihydroxy-6-(hydroxymethyl)oxan-2-yl]oxy}phenyl)-4H-chromen-4-one	5,7-二羟基-3-(3-羟基-4-{[3,4,5-三羟基-6-(羟甲基)氧杂环丙烷-2-基]氧基}苯基)-4H-色满-4-酮	Flavonoids	黄酮	Flavones	黄酮	C21H20O11	447.09	285.05	448.101	[M-H]-	2	-	-	232446	297355	464992	994794	169275	-
Rfmb056	Medioresinol-4'-O-(6'''-acetyl)glucoside	杜仲树脂酚-4'-O-(6'''-乙酰)葡萄糖苷	Lignans and Coumarins	木脂素和香豆素	Lignans	木脂素	C29H36O13	591.21	387.14	592.216	[M-H]-	3	-	-	17450.6	25459.4	13176.2	56086.2	2635.25	-
Rfmb26201	Syringaresinol-4'-O-(6''-acetyl)glucoside	丁香树脂酚-4'-O-(6''-乙酰)葡萄糖苷	Lignans and Coumarins	木脂素和香豆素	Lignans	木脂素	C30H38O14	621.22	417.16	622.226	[M-H]-	3	-	-	56972.1	66164.1	64686.6	187823	11394.4	-
Hmqn002118	Umbelliferone	7-羟基香豆素; 伞形酮	Lignans and Coumarins	木脂素和香豆素	Coumarins	香豆素	C9H6O3	161.02	133.03	162.032	[M-H]-	1	93-35-6	C09315	6.80378e+06	6.15703e+06	7.31435e+06	2.02752e+07	3.57566e+06	ko00999,ko01110
PD0221176	6-Hydroxylignan-6-O-(6''-O-malonyl)glucoside*	6-羟基木犀草素-6-O-(6''-O-丙二酰)葡萄糖苷*	Flavonoids	黄酮	Flavones	黄酮	C24H22O15	551.11	303.05	550.096	[M+H]+	1	-	-	7.02339e+06	6.69508e+06	6.58702e+06	2.03055e+07	1.04003e+06	-
Rfn049443	3-(2-Glucosyloxy-4-methoxyphenyl)propanoic acid	3-(2-葡萄糖氧基-4-甲氧基苯基)丙酸	Phenolic acids	酚酸类	Phenolic acids	酚酸类	C16H22O9	357.12	195.07	358.126	[M-H]-	2	477873-63-5	-	4.47334e+06	3.62946e+06	3.6772e+06	1.178e+07	725892	-
Rfn057834	(2R,3R,4S,5S,6R)-2-[3-(2,4-dihydroxyphenyl)propoxy]-6-(hydroxymethyl)oxane-3,4,5-triol	(2R,3R,4S,5S,6R)-2-[3-(2,4-dihydroxyphenyl)propoxy]-6-(hydroxymethyl)oxane-3,4,5-triol	Phenolic acids	酚酸类	Phenolic acids	酚酸类	C15H22O8	329.12	59.01	330.132	[M-H]-	2	-	-	1.6352e+07	1.17808e+07	1.14221e+07	3.9555e+07	1.08016e+07	-
Rfn063680	2-β-D-Glucopyranosyloxy-4-methoxy-cis-cinnamic acid	2-β-D-吡喃葡萄糖基氧基-4-甲氧基-顺式肉桂酸	Phenolic acids	酚酸类	Phenolic acids	酚酸类	C16H20O9	355.1	175.04	356.111	[M-H]-	2	-	-	555057	326417	346342	1.22782e+06	256033	-
Rln001239	Isopentyl ferulate	阿魏酸异戊酯	Phenolic acids	酚酸类	Phenolic acids	酚酸类	C15H20O4	263.13	263.13	264.136	[M-H]-	3	-	-	19524.2	22760.8	29127.7	71412.8	32331	-
Rln001267	(2S)-3-(3-acetyl-4-hydroxyphenyl)-2-hydroxypropanoic acid	(2S)-3-(3-acetyl-4-hydroxyphenyl)-2-hydroxypropanoic acid	Phenolic acids	酚酸类	Phenolic acids	酚酸类	C11H12O5	223.06	119.05	224.069	[M-H]-	3	-	-	570570	590147	568954	1.72967e+06	126304	-
Rln001629	[3-hydroxy-4-[(2S,3R,4S,5S,6R)-3,4,5-trihydroxy-6-(hydroxymethyl)oxan-2-yl]oxyphenyl]methyl 4-hydroxy-3-[(2R,3S,4R,5R,6S)-3,4,5-trihydroxy-6-(hydroxymethyl)oxan-2-yl]oxybenzoate	[3-hydroxy-4-[(2S,3R,4S,5S,6R)-3,4,5-trihydroxy-6-(hydroxymethyl)oxan-2-yl]oxyphenyl]methyl 4-hydroxy-3-[(2R,3S,4R,5R,6S)-3,4,5-trihydroxy-6-(hydroxymethyl)oxan-2-yl]oxybenzoate	Phenolic acids	酚酸类	Phenolic acids	酚酸类	C26H32O16	599.16	299.08	600.169	[M-H]-	3	-	-	60200.9	81011.1	51129.1	192341	26694.2	-
Rln002157	2,6-Dihydroxy-4-[3,4,5-trihydroxy-6-(hydroxymethyl)oxan-2-yl]oxybenzoic acid	2,6-Dihydroxy-4-[3,4,5-trihydroxy-6-(hydroxymethyl)oxan-2-yl]oxybenzoic acid	Phenolic acids	酚酸类	Phenolic acids	酚酸类	C13H16O10	331.07	331.07	332.074	[M-H]-	2	-	-	7.16766e+06	5.88631e+06	6.88931e+06	1.99433e+07	5.60623e+06	-
mws0183	3,4-Dihydroxybenzoate*	3,4-二羟基苯甲酸; 原儿茶酸*	Phenolic acids	酚酸类	Phenolic acids	酚酸类	C7H6O4	153.02	109.03	154.027	[M-H]-	1	99-50-3	C00230	6.95858e+06	6.7883e+06	6.73564e+06	2.04825e+07	7.73323e+06	ko00400,ko01100,ko01110
pmn001419	p-Coumaroyl-D-glucose	1-O-对香豆酰-β-D-葡萄糖	Phenolic acids	酚酸类	Phenolic acids	酚酸类	C15H18O8	325.09	163.04	326.1	[M-H]-	1	7139-64-2	C16827	7.43386e+06	5.91107e+06	7.25559e+06	2.06005e+07	5.18006e+06	-
mws0639	2,3-Dihydroxybenzoate*	2,3-二羟基苯甲酸*	Phenolic acids	酚酸类	Phenolic acids	酚酸类	C7H6O4	153.02	109.03	154.027	[M-H]-	1	303-38-8	C00196	7.16234e+06	6.9352e+06	6.78804e+06	2.08856e+07	7.68679e+06	ko01110
Rn004195	Quercetin 3-(6''-caffeoylsophoroside)	槲皮素 3-（6''-咖啡酰槐糖苷）	Flavonoids	黄酮	Flavonols	黄酮醇	C36H36O20	787.18	625.14	788.18	[M-H]-	3	-	-	116149	116690	107822	340661	25686.4	-
mws0180	2,5-Dihydroxybenzoate*	2,5-二羟基苯甲酸; 龙胆酸*	Phenolic acids	酚酸类	Phenolic acids	酚酸类	C7H6O4	153.02	109.03	154.027	[M-H]-	1	490-79-9	C00628	7.50647e+06	6.88154e+06	6.88751e+06	2.12755e+07	8.00805e+06	ko00350,ko01100
Safn002792	Kaempferol-3-O-Gentiobioside-7-O-Rhamnoside	山柰酚-3-O-龙胆二糖苷-7-O-鼠李糖苷	Flavonoids	黄酮	Flavonols	黄酮醇	C33H40O20	755.2	593.15	756.211	[M-H]-	3	-	-	1428.57	1428.57	1428.57	4285.71	7142.85	-
Safn003654	3,5,7,8-tetrahydroxy-2-(4-hydroxy-3-methoxyphenyl)-3,4-dihydro-2H-1-benzopyran-4-one	3,5,7,8-四羟基-2-(4-羟基-3-甲氧基苯基)-3,4-二氢-2H-1-苯并吡喃-4-酮	Flavonoids	黄酮	Flavonols	黄酮醇	C16H14O8	333.06	135.05	334.069	[M-H]-	3	-	-	135473	131700	169551	436725	26340	-
PDN196172	(2Z)-2-hydroxy-3-[4-(sulfooxy)phenyl]prop-2-enoic acid*	(2Z)-2-羟基-3-[4-(磺氧基)苯基]丙-2-烯酸酸*	Phenolic acids	酚酸类	Phenolic acids	酚酸类	C9H8O7S	258.99	135.05	259.999	[M-H]-	1	-	-	7.80357e+06	6.31398e+06	7.60108e+06	2.17186e+07	6.87961e+06	-
PDP003470	Butin-7-O-beta-D-glucopyranoside:Isocoreopsin	丁酸-7-O-beta-D-葡萄吡喃苷：异核视蛋白	Flavonoids	黄酮	Flavanones	二氢黄酮	C21H22O10	435.13	273.08	434.121	[M+H]+	1	30382-18-4	-	6.87444e+06	6.94473e+06	7.91413e+06	2.17333e+07	9.23635e+06	-
Zbpp001992	Isorhamnetin 3-O-glucoside*	异鼠李素-3-O-葡萄糖苷*	Flavonoids	黄酮	Flavonols	黄酮醇	C22H22O12	479.12	317.07	478.111	[M+H]+	1	5041-82-7	C22589	8.06002e+06	6.90108e+06	6.79081e+06	2.17519e+07	815740	-
Hmcp002399	Limocitrin-3-O-glucoside*	柠檬黄素-3-O-葡萄糖苷*	Flavonoids	黄酮	Flavonols	黄酮醇	C23H24O13	509.13	347.07	508.122	[M+H]+	1	38836-51-0	-	7.43864e+06	7.74156e+06	6.61152e+06	2.17917e+07	1.8061e+06	-
PDP151665	Kaempferol 3-(6''-ethylglucuronide)*	山奈酚3-(6''-乙基葡萄糖醛酸苷)*	Flavonoids	黄酮	Flavonols	黄酮醇	C23H22O12	491.12	287.06	490.111	[M+H]+	1	93753-27-6	-	8.77879e+06	6.15168e+06	7.21029e+06	2.21408e+07	545958	-
Safn007923	3-O-caffeoyl-4-O-sinapoylquinic acid	3-O-咖啡酰基-4-O-芥子酰基奎宁酸	Phenolic acids	酚酸类	Phenolic acids	酚酸类	C27H28O13	559.15	397.12	560.153	[M-H]-	2	-	-	220681	179056	200622	600359	74636.4	-
Saln003786	5,4'-Dihydroxy-3,3'-dimethoxy-6,7-methylenedioxyflavone 4'-glucuronide	5,4'-二羟基-3,3'-二甲氧基-6,7-亚甲二氧基黄酮 4'-葡萄糖醛酸苷	Flavonoids	黄酮	Flavones	黄酮	C24H22O14	533.1	327.05	534.101	[M-H]-	2	-	-	123196	98759.4	150973	372929	26591.1	-
mws0091	Isoquercitrin	槲皮素-3-O-葡萄糖苷(异槲皮苷)	Flavonoids	黄酮	Flavonols	黄酮醇	C21H20O12	463.09	300.03	464.096	[M-H]-	1	482-35-9	C05623	6.13991e+06	6.83721e+06	9.39426e+06	2.23714e+07	6.28724e+06	ko00944,ko01100,ko01110
Sasn005462	Isorhamnetin 3,4'-Diglucoside	异鼠李素 3,4'-二葡糖苷	Flavonoids	黄酮	Flavonols	黄酮醇	C28H32O17	639.16	315.05	640.164	[M-H]-	3	-	-	1.44949e+06	773594	998444	3.22152e+06	149117	-
Smbn003459	Carthamidin	红花素	Flavonoids	黄酮	Flavanones	二氢黄酮	C15H12O6	287.05	153.01	288.063	[M-H]-	3	479-54-9	C16940	164402	227050	176566	568018	226920	-
Smpn002788	8-hydroxythymol	8-羟基百里酚	Phenolic acids	酚酸类	Phenolic acids	酚酸类	C10H14O2	165.09	135.08	166.099	[M-H]-	2	-	-	73216.5	72145.2	80109.3	225471	107956	-
WaYn002595	Salicin 6'-Sulfate	水杨苷 6-硫酸酯	Phenolic acids	酚酸类	Phenolic acids	酚酸类	C13H18O10S	365.05	96.96	366.062	[M-H]-	3	-	-	1.06735e+06	763593	870824	2.70177e+06	973354	-
WaYn003084	Guaiacylglycerol 8-O-(1''-O-Glucosyl)Vanillic Acid Ether	愈创木脂甘油 8-O-(1''-O-葡萄糖基)香草酸醚	Phenolic acids	酚酸类	Phenolic acids	酚酸类	C24H30O13	525.16	167.03	526.169	[M-H]-	3	-	-	4691.8	4691.8	4691.8	14075.4	23459	-
WaYn003112	Erythro-Guaiacylglycerol-β-threo-syringylglycerol Ether	赤式-愈创木基甘油-β-苏式-丁香酰甘油醚	Lignans and Coumarins	木脂素和香豆素	Lignans	木脂素	C21H28O10	439.16	195.07	440.168	[M-H]-	3	1313434-74-0	-	130960	115778	141221	387959	103203	-
WaYn004134	Salirepin 6'-O-Caffeate	柳匍匐次苷 6'-O-咖啡酸酯	Phenolic acids	酚酸类	Phenolic acids	酚酸类	C22H24O11	463.12	179.03	464.132	[M-H]-	3	-	-	628809	387500	505285	1.52159e+06	213142	-
WaYn004639	Salirepin 6'-O-p-Coumarate	柳匍匐次苷 6'-O-对香豆酸酯	Phenolic acids	酚酸类	Phenolic acids	酚酸类	C22H24O10	447.13	163.04	448.137	[M-H]-	3	-	-	160387	142965	111269	414621	155320	-
WaYn004793	Isosakuranetin 7-Alpha-L-Arabinofuranosyl-(1→6)-Glucoside	异樱花素 7-α-L-阿拉伯呋喃糖基-(1→6)-葡糖苷	Flavonoids	黄酮	Flavanones	二氢黄酮	C27H32O14	579.17	285.08	580.179	[M-H]-	3	-	-	594081	569751	723790	1.88762e+06	250698	-
WaYn005032	Gentisic acid 2-O-(6''-O-p-coumaroyl)Glucoside	龙胆酸 2-O-(6''-O-p-香豆酰)葡糖苷	Phenolic acids	酚酸类	Phenolic acids	酚酸类	C22H22O11	461.11	315.07	462.116	[M-H]-	3	-	-	38709.8	12635.1	35550.4	86895.4	2527.02	-
WaYn005089	Neosakuranin	新樱花苷	Flavonoids	黄酮	Chalcones	查耳酮	C22H24O10	447.13	285.08	448.137	[M-H]-	3	31187-54-9	-	510615	627891	686572	1.82508e+06	746523	-
WaYn005296	SalicyolylSalirepin	水杨酰柳匍匐次苷	Phenolic acids	酚酸类	Phenolic acids	酚酸类	C20H22O10	421.11	137.03	422.121	[M-H]-	2	-	-	52668.5	32782.5	37162	122613	6556.5	-
WaYn005980	Salicin 7-O-p-Coumarate	水杨苷 7-O-对香豆酸酯	Phenolic acids	酚酸类	Phenolic acids	酚酸类	C22H24O9	431.14	163.04	432.142	[M-H]-	3	-	-	617365	582570	664892	1.86483e+06	150042	-
Wabn003563	3'-O-Beta-D-Glucopyranosyl plumbagic acid	3'-O-葡萄糖基白花丹酸	Phenolic acids	酚酸类	Phenolic acids	酚酸类	C17H22O10	385.11	179.07	386.121	[M-H]-	2	-	-	17295.9	17295.9	17295.9	51887.8	86479.7	-
Wabn005430	Hydroxyplumbagic acid	羟基白花丹酸	Phenolic acids	酚酸类	Phenolic acids	酚酸类	C11H12O6	239.06	125.02	240.063	[M-H]-	3	-	-	43051.6	45841.5	40474.6	129368	82301.1	-
Wacn002104	2-O-(1'-O-glucosylCaffeoyl)hydroxycitric Acid	2-O-(1'-O-葡萄糖基咖啡酰)羟基柠檬酸	Phenolic acids	酚酸类	Phenolic acids	酚酸类	C21H24O16	531.09	189.01	532.106	[M-H]-	3	-	-	256154	214241	197429	667824	234776	-
Wacn003131	2-O-P-Coumaroylhydroxycitric Acid	2-O-对香豆酰基羟基柠檬酸	Phenolic acids	酚酸类	Phenolic acids	酚酸类	C15H14O10	353.05	127	354.059	[M-H]-	3	-	-	3.36519e+06	2.99739e+06	3.34497e+06	9.70755e+06	2.83041e+06	-
Wacyn05230	1-O-p-coumaroyl Dihydroxyvaleric acid	1-O-对香豆酰 二羟基戊酸	Phenolic acids	酚酸类	Phenolic acids	酚酸类	C14H16O6	279.09	163.04	280.095	[M-H]-	2	-	-	20226.9	20226.9	20226.9	60680.7	101134	-
Lmtn002997	Mearnsetin-3-O-glucoside*	3,5,7,3',5'-五羟基-4'-甲氧基黄酮-3-O-葡萄糖苷*	Flavonoids	黄酮	Flavonols	黄酮醇	C22H22O13	493.1	331.05	494.106	[M-H]-	1	-	-	7.9276e+06	7.87238e+06	7.22146e+06	2.30214e+07	1.60387e+06	-
Saln004222	Luteolin 7-(6''-acetylglucoside)	木犀草素 7-(6''-乙酰葡萄糖苷)	Flavonoids	黄酮	Flavones	黄酮	C23H22O12	489.1	285.04	490.111	[M-H]-	1	-	-	9.75485e+06	4.49385e+06	8.82058e+06	2.30693e+07	898770	-
Lmjp003231	Patuletin-3-O-glucoside*	万寿菊素-3-O-葡萄糖苷*	Flavonoids	黄酮	Flavonols	黄酮醇	C22H22O13	495.11	333.07	494.106	[M+H]+	1	-	-	7.06149e+06	8.58521e+06	7.86834e+06	2.3515e+07	1.29974e+06	-
Wacyn06229	Kaempferol 3-O-beta-D-(p-coumaroyl)-sambubioside	山奈酚 3-O-(对香豆酰)桑布糖苷	Flavonoids	黄酮	Flavonols	黄酮醇	C35H34O17	725.17	285.04	726.18	[M-H]-	2	-	-	80138.5	123891	109035	313065	16027.7	-
Waptn02692	3-(3,4-dihydroxyphenyl)propanoic acid glucoside*	3-(3,4-二羟基苯基)丙酸 葡萄糖苷*	Phenolic acids	酚酸类	Phenolic acids	酚酸类	C15H20O9	343.1	181.05	344.111	[M-H]-	1	-	-	8.61415e+06	7.04809e+06	8.26626e+06	2.39285e+07	5.07722e+06	-
Wacyn06299	Epicatechin Tetramethyl Ether 3-Methylsulfate	表儿茶素 四甲基酯 3-甲基硫酸酯	Flavonoids	黄酮	Flavanols	黄烷醇类	C20H24O9S	439.1	409.1	440.114	[M-H]-	2	-	-	26014.9	18571.7	33627.4	78213.9	29963.3	-
Wacyn06568	9,10-Dihydro-10-(4-hydroxyphenyl)-pyrano[2,3-h]epicatechin-8-one gallate	9,10-二氢-10-(4-羟基苯基)-吡喃并[2,3-h]表儿茶素-8-酮没食子酸酯	Tannins	鞣质	Proanthocyanidins	原花青素	C31H24O12	587.12	435.11	588.127	[M-H]-	2	-	-	40350.5	54845.9	53180.8	148377	8070.11	-
Wafn002807	methyl 4-O-galloylchlorogenate	4-O-没食子酰绿原酸甲酯	Phenolic acids	酚酸类	Phenolic acids	酚酸类	C24H24O13	519.11	165.02	520.122	[M-H]-	3	574747-58-3	-	1.75008e+06	1.57337e+06	1.47305e+06	4.79649e+06	1.56241e+06	-
Lmtn002796	Aromadendrin-7-O-glucoside*	香橙素-7-O-葡萄糖苷*	Flavonoids	黄酮	Flavanonols	二氢黄酮醇	C21H22O11	449.11	287.06	450.116	[M-H]-	1	28189-90-4	-	8.61476e+06	7.60054e+06	7.88445e+06	2.40998e+07	8.68287e+06	-
Wahln03557	Dihydrosinapic Acid glucoside	二氢芥子酸 葡糖苷	Phenolic acids	酚酸类	Phenolic acids	酚酸类	C17H24O10	387.13	207.06	388.136	[M-H]-	2	-	-	7.61148e+06	5.68601e+06	6.55819e+06	1.98557e+07	2.5554e+06	-
Wahln03616	Demethylsyringin	去甲基丁香苷	Lignans and Coumarins	木脂素和香豆素	Lignans	木脂素	C16H22O9	357.12	195.07	358.126	[M-H]-	2	-	-	4.49816e+06	4.33742e+06	4.37503e+06	1.32106e+07	867484	-
Wahln03784	1-(3-Methoxy-4-Hydroxyphenyl)-2-[2-Methoxy-4-[(E)-3-Hydroxy-1-Propenyl]Phenoxy]-3-Hydroxypropyl Beta-D-Glucopyranoside	1-(3-Methoxy-4-Hydroxyphenyl)-2-[2-Methoxy-4-[(E)-3-Hydroxy-1-Propenyl]Phenoxy]-3-Hydroxypropyl Beta-D-Glucopyranoside	Lignans and Coumarins	木脂素和香豆素	Lignans	木脂素	C26H34O12	597.22	327.12	538.205	[M+CH3COO]-	2	-	-	1.09069e+06	1.04356e+06	1.33714e+06	3.47138e+06	232702	-
Wahsn02562	Tichocarpol A*	Tichocarpol A*	Phenolic acids	酚酸类	Phenolic acids	酚酸类	C9H10O7S	261.01	181.05	262.015	[M-H]-	2	-	-	3.33806e+06	3.08112e+06	3.09305e+06	9.51224e+06	3.50313e+06	-
ZBN0162	Myricetin-3-O-β-D-glucoside*	杨梅素-3-O-β-D-葡萄糖苷*	Flavonoids	黄酮	Flavonols	黄酮醇	C21H20O13	479.08	316.02	480.09	[M-H]-	1	19833-12-6	-	6.47534e+06	8.08109e+06	9.58168e+06	2.41381e+07	7.16904e+06	-
Walbn03176	Coniferyaldehyde Glucoside	松柏醛葡萄糖苷	Lignans and Coumarins	木脂素和香豆素	Lignans	木脂素	C16H20O8	339.11	177.05	340.116	[M-H]-	2	-	-	2.5165e+07	1.78916e+07	2.35004e+07	6.6557e+07	1.31561e+07	-
Rn003925	(2S)-5,7,3',5'-tetrahydroxyflavanone-7-O-beta-D-glucopyranoside*	（2S）-5,7,3'，5'-四羟基黄烷酮-7-O-β-D-吡喃葡萄糖苷*	Flavonoids	黄酮	Flavanones	二氢黄酮	C21H22O11	449.11	287.06	450.116	[M-H]-	1	-	-	8.96076e+06	8.62323e+06	7.16658e+06	2.47506e+07	7.37442e+06	-
Lcfn121161	3-(4-hydroxy-3-sulfooxyphenyl)prop-2-enoicacid*	3-(4-羟基-3-磺酸基苯基)丙-2-烯酸*	Phenolic acids	酚酸类	Phenolic acids	酚酸类	C9H8O7S	258.99	135.05	259.999	[M-H]-	1	-	-	8.77867e+06	7.40498e+06	9.1959e+06	2.53796e+07	9.49848e+06	-
Walbn05212	4-[(2R,3R)-3-[(3,4-dimethoxyphenyl)methyl]-4-hydroxy-2-(hydroxymethyl)butyl]benzene-1,2-diol	4-[(2R,3R)-3-[(3,4-二甲氧基苯基)甲基]-4-羟基-2-(羟甲基)丁基]苯-1,2-二醇	Lignans and Coumarins	木脂素和香豆素	Lignans	木脂素	C20H26O6	361.17	165.06	362.173	[M-H]-	2	-	-	1.34611e+06	831257	992493	3.16986e+06	1.65515e+06	-
Walbn06605	2,3-bis(2-carboxyphenyl)succinic acid	2,3-双(2-羧基苯基)琥珀酸	Phenolic acids	酚酸类	Phenolic acids	酚酸类	C18H14O8	357.06	121.03	358.069	[M-H]-	3	-	-	1.11142e+06	1.14692e+06	1.15582e+06	3.41416e+06	1.46581e+06	-
Waln002419	1'-O-Galactoyl p-Coumaric acid*	1'-O-半乳糖酰对香豆酸*	Phenolic acids	酚酸类	Phenolic acids	酚酸类	C15H18O9	341.09	163.04	342.095	[M-H]-	2	-	-	3.82595e+06	4.01573e+06	4.24244e+06	1.20841e+07	3.55024e+06	-
Waln002594	4-O-Galactoyl p-Coumaric acid*	4-O-半乳糖酰对香豆酸*	Phenolic acids	酚酸类	Phenolic acids	酚酸类	C15H18O9	341.09	163.04	342.095	[M-H]-	2	-	-	4.34324e+06	3.25344e+06	4.44275e+06	1.20394e+07	3.28623e+06	-
Waln002782	1'-Galactoyl Ferulic acid	1'-O-半乳糖酰阿魏酸	Phenolic acids	酚酸类	Phenolic acids	酚酸类	C16H20O10	371.1	193.05	372.106	[M-H]-	3	-	-	64246	33815.2	38795.1	136856	6763.03	-
Waln003168	5-O-p-Coumaroyl Galactonic Acid	5-O-p-香豆酰半乳糖酸	Phenolic acids	酚酸类	Phenolic acids	酚酸类	C15H18O9	341.09	195.05	342.095	[M-H]-	2	-	-	3.01421e+06	3.26045e+06	3.53643e+06	9.81108e+06	2.61836e+06	-
Waln003350	3-O-p-Coumaroyl Galactonic Acid	3-O-p-香豆酰半乳糖酸	Phenolic acids	酚酸类	Phenolic acids	酚酸类	C15H18O9	341.09	195.05	342.095	[M-H]-	2	-	-	321583	160419	541529	1.02353e+06	32083.8	-
Hmgp002148	Nepetin-7-O-alloside*	泽兰黄酮-7-O-阿洛糖苷*	Flavonoids	黄酮	Flavones	黄酮	C22H22O12	479.12	317.06	478.111	[M+H]+	1	-	-	8.80326e+06	9.13101e+06	8.57015e+06	2.65044e+07	972135	-
Wamxn02513	Protocatechuic acid-1'-O-xyloside	原儿茶酸-1'-O-木糖苷	Phenolic acids	酚酸类	Phenolic acids	酚酸类	C12H14O8	285.06	152.01	286.069	[M-H]-	3	-	-	101955	91437.3	86820.6	280213	82991.6	-
Wamxn05195	Genistein 4'-O-Glucuronide*	染料木素 4'-O-葡萄糖醛酸苷*	Flavonoids	黄酮	Isoflavones	异黄酮	C21H18O11	445.08	269.05	446.085	[M-H]-	3	-	-	41133.3	17103	47669.6	105906	19510.2	-
Waptn01759	Caftaric acid glucoside	咖啡酰酒石酸 葡萄糖苷	Phenolic acids	酚酸类	Phenolic acids	酚酸类	C19H22O14	473.09	179.03	474.101	[M-H]-	3	-	-	327625	359107	402691	1.08942e+06	179052	-
Waptn02053	5-{[2-O-(beta-d-apiofuranosyl)-beta-d-glucopyranosyl]oxy}-2-hydroxybenzoic acid	5-{[2-O-芹糖基葡萄糖苷]氧基}-2-羟基苯甲酸	Phenolic acids	酚酸类	Phenolic acids	酚酸类	C18H24O13	447.11	152.01	448.122	[M-H]-	3	-	-	16707	11177.2	9274.57	37158.8	1854.91	-
Zbnn005416	Eriodictyol-7-O-(6''-acetyl)glucoside	圣草酚-7-O-(6''-乙酰)葡萄糖苷	Flavonoids	黄酮	Flavanones	二氢黄酮	C23H24O12	491.12	287.05	492.127	[M-H]-	1	-	-	8.86334e+06	9.01929e+06	9.88396e+06	2.77666e+07	3.58536e+06	-
Waptn04321	Tricetin 7-O-glucuronide*	五羟黄酮 7-O-葡萄糖醛酸苷*	Flavonoids	黄酮	Flavones	黄酮	C21H18O13	477.06	301.03	478.075	[M-H]-	3	-	-	222641	207242	261022	690904	41448.3	-
PDP152317	5,7,2',5'-Tetrahydroxyflavanone	5,7,2',5'-Tetrahydroxyflavanone	Flavonoids	黄酮	Flavanones	二氢黄酮	C15H12O6	289.07	153.02	288.063	[M+H]+	1	-	-	9.1417e+06	9.24588e+06	9.62619e+06	2.80138e+07	6.23194e+06	-
ZBN0131	Gossypetin-3-O-glucoside*	棉黄素-3-O-葡萄糖苷*	Flavonoids	黄酮	Flavonols	黄酮醇	C21H20O13	479.08	316.02	480.09	[M-H]-	1	-	-	1.07944e+07	8.48317e+06	8.84044e+06	2.8118e+07	7.31122e+06	-
Rlp001925	Chromene-2,5-dione	Chromene-2,5-dione	Lignans and Coumarins	木脂素和香豆素	Coumarins	香豆素	C9H6O3	163.04	89.04	162.032	[M+H]+	1	-	-	8.50617e+06	1.0151e+07	9.61558e+06	2.82728e+07	1.14899e+07	-
PDP000307	(2R)-Eriodictyol-7,4'-di-O-β-D-glucopyranoside*	(2R)-柚皮素-7,4'-二-O-β-D-葡萄糖苷*	Flavonoids	黄酮	Flavanones	二氢黄酮	C27H32O16	613.18	289.07	612.169	[M+H]+	1	-	-	9.40386e+06	9.47221e+06	9.47921e+06	2.83553e+07	5.42407e+06	-
Wasn001834	Xylitol 5-O-(6''-O-Galloyl)Glucoside	木糖醇 5-O-(6''-O-没食子酰基)葡萄糖苷	Phenolic acids	酚酸类	Phenolic acids	酚酸类	C18H26O14	465.12	295.1	466.132	[M-H]-	3	-	-	5794.39	9362.24	7466.14	22622.8	11786.4	-
Li512115	Isochlorogenic acid b	异绿原酸 B	Phenolic acids	酚酸类	Phenolic acids	酚酸类	C25H24O12	515.12	353.09	516.127	[M-H]-	1	14534-61-3	C10468	1.08468e+07	9.3496e+06	8.26793e+06	2.84644e+07	4.79706e+06	-
Wasn003938	Benzoyl-Beta-D-Glucoside	苯甲酰-β-D-葡萄糖苷	Phenolic acids	酚酸类	Phenolic acids	酚酸类	C13H16O7	283.08	121.03	284.09	[M-H]-	3	-	-	197252	184524	282741	664517	192803	-
Wasn004567	Hydroxyterephthalic acid O-(6''-O-Benzoyl)Glucoside	羟基对苯二甲酸 O-(6''-O-苯甲酰基)葡萄糖苷	Phenolic acids	酚酸类	Phenolic acids	酚酸类	C21H20O11	447.09	181.02	448.101	[M-H]-	3	-	-	150410	109709	119869	379989	49287.1	-
Wayn001856	4-Hydroxybenzoic acid 4-(6-O-sulfo)glucopyranoside	4-羟基苯甲酸 4-(6-O-磺酸基)吡喃葡萄糖苷	Phenolic acids	酚酸类	Phenolic acids	酚酸类	C13H16O11S	379.03	241	380.041	[M-H]-	1	-	-	1.00931e+07	9.00944e+06	9.84274e+06	2.89453e+07	3.1983e+06	-
Wasn004983	5-Galloyl-6-O-Benzoyl Glucose	5-没食子酰-6-苯甲酰葡萄糖	Phenolic acids	酚酸类	Phenolic acids	酚酸类	C20H20O11	435.09	153.02	436.101	[M-H]-	3	-	-	1.68226e+06	1.37004e+06	1.45335e+06	4.50565e+06	1.41983e+06	-
Wasn005073	Protocatechuic acid 4-O-(2''-O-Vanilloyl)Glucoside	原儿茶酸 4-O-(2''-O-香草酰)葡萄糖苷	Phenolic acids	酚酸类	Phenolic acids	酚酸类	C21H22O12	465.11	315.07	466.111	[M-H]-	3	-	-	61962.3	45209.7	39459.1	146631	7891.82	-
Wasn005682	Protocatechuic acid 4-O-(6''-O-p-Coumaroyl)Glucoside	原儿茶酸 4-O-(6''-O-对香豆酸)葡萄糖苷	Phenolic acids	酚酸类	Phenolic acids	酚酸类	C22H22O11	461.11	153.02	462.116	[M-H]-	3	-	-	128154	75145.7	72695.1	275995	113804	-
Wasn005803	Protocatechuic acid 4-O-(6''-O-Feruloyl)Glucoside	原儿茶酸 4-O-(6''-O-阿魏酰)葡萄糖苷	Phenolic acids	酚酸类	Phenolic acids	酚酸类	C23H24O12	491.12	315.07	492.127	[M-H]-	3	-	-	79345.2	36106	78601.5	194053	7221.21	-
Wasn006584	1-Galloyl-6-O-Benzoyl Glucose	1-没食子酰-6-苯甲酰葡萄糖	Phenolic acids	酚酸类	Phenolic acids	酚酸类	C20H20O11	435.09	168.01	436.101	[M-H]-	2	-	-	462417	410595	480282	1.35329e+06	190192	-
Xmyp005599	Kaempferol-3-O-galactoside-4'-O-glucoside	山柰酚-3-O-半乳糖苷-4'-O-葡萄糖苷	Flavonoids	黄酮	Flavonols	黄酮醇	C27H30O16	611.16	287.06	610.153	[M+H]+	1	-	-	9.61079e+06	1.03472e+07	9.28074e+06	2.92387e+07	2.89969e+06	-
Wasyqn1941	5-O-(3'-O-Glucosylcaffeoyl)Quinic Acid	5-O-(3'-O-α-D-吡喃葡萄糖基)咖啡酰奎尼酸	Phenolic acids	酚酸类	Phenolic acids	酚酸类	C22H28O14	515.14	179.04	516.148	[M-H]-	2	1629852-63-6	-	632453	685110	880224	2.19779e+06	132599	-
ZBN0175	Myricetin-3-O-galactoside*	杨梅素-3-O-半乳糖苷*	Flavonoids	黄酮	Flavonols	黄酮醇	C21H20O13	479.08	316.02	480.09	[M-H]-	1	15648-86-9	-	8.04737e+06	1.23588e+07	8.86236e+06	2.92685e+07	7.03754e+06	-
Zmxp003107	Luteolin-7,3'-di-O-glucoside*	木犀草素-7,3'-O-二葡萄糖苷*	Flavonoids	黄酮	Flavones	黄酮	C27H30O16	611.16	287.06	610.153	[M+H]+	1	52187-80-1	-	1.00273e+07	9.92531e+06	9.42528e+06	2.93778e+07	3.25111e+06	-
Wasyqn2830	Protocatechuic Acid 4-(6''-O-Malonyl)glucoside	原儿茶酸 4-(6''-O-丙二酰)葡萄糖苷	Phenolic acids	酚酸类	Phenolic acids	酚酸类	C16H18O12	401.07	152.01	402.08	[M-H]-	3	-	-	65373	69510.3	59050.1	193933	13344.1	-
Wasyqn2926	3-O-Feruloyl Octose	3-O-阿魏酰辛糖	Phenolic acids	酚酸类	Phenolic acids	酚酸类	C18H24O11	415.12	193.05	416.132	[M-H]-	3	-	-	341721	306766	812491	1.46098e+06	182786	-
ZBN0132	Gossypetin 8-O-glucoside*	棉黄素-8-O-葡萄糖苷*	Flavonoids	黄酮	Flavonols	黄酮醇	C21H20O13	479.08	316.02	480.09	[M-H]-	1	652-78-8	C10051	9.98581e+06	9.09804e+06	1.07337e+07	2.98175e+07	9.33485e+06	-
pmn001384	Isochlorogenic acid C*	异绿原酸 C*	Phenolic acids	酚酸类	Phenolic acids	酚酸类	C25H24O12	515.12	353.09	516.127	[M-H]-	1	57378-72-0	-	1.13468e+07	1.0445e+07	9.12224e+06	3.0914e+07	4.87372e+06	-
pmn001382	Isochlorogenic acid A*	异绿原酸 A*	Phenolic acids	酚酸类	Phenolic acids	酚酸类	C25H24O12	515.12	353.09	516.127	[M-H]-	1	2450-53-5	-	1.06997e+07	1.13079e+07	9.55141e+06	3.1559e+07	5.10994e+06	-
Wbtp005060	2,3,5-trimethoxy-1-{[(2s,3r,4s,5s,6r)-3,4,5-trihydroxy-6-(hydroxymethyl)oxan-2-yl]oxy}xanthen-9-one*	2,3,5-三甲氧基-1-{[(2s,3r,4s,5s,6r)-3,4,5-三羟基-6-(羟甲基)氧基-2-基]氧基}-9-蒽酮*	Flavonoids	黄酮	Other Flavonoids	其它类黄酮	C22H24O11	465.13	303.05	464.132	[M+H]+	1	-	-	9.99768e+06	1.08776e+07	1.08637e+07	3.17389e+07	3.47387e+06	-
Wasyqn5112	3-Hydroxybenzoate	3-羟基苯甲酸	Phenolic acids	酚酸类	Phenolic acids	酚酸类	C7H6O3	137.02	93.04	138.032	[M-H]-	3	10476-50-3	C00587	4.63866e+06	3.69487e+06	4.15042e+06	1.2484e+07	8.44203e+06	ko00400
Wasyqn5239	Luteolin 7-(2-sulfoglucoside)	木犀草素 7-(2-硫代葡萄糖苷)	Flavonoids	黄酮	Flavones	黄酮	C21H20O14S	527.05	285.04	528.057	[M-H]-	2	207683-70-3	-	893524	659456	961908	2.51489e+06	1.70319e+06	-
mws1068	Kaempferol	山柰酚	Flavonoids	黄酮	Flavonols	黄酮醇	C15H10O6	285.04	151	286.048	[M-H]-	1	520-18-3	C05903	1.10055e+07	1.05696e+07	1.04236e+07	3.19988e+07	2.98518e+06	ko00941,ko00944,ko01100,ko01110
Waxn004250	3,5-Di-O-caffeoyl-1-O-(4-O-glucosylmaloyl)-quinic acid	3,5-二-O-咖啡酰-1-O-(4-O-葡萄糖基苹果酰)-奎尼酸	Phenolic acids	酚酸类	Phenolic acids	酚酸类	C35H38O21	793.19	631.16	794.191	[M-H]-	2	-	-	82473.7	84374.6	82353.7	249202	16470.7	-
Waxn004840	1,5-O-dicaffeoyl-3-O-maloyl-quinic acid	1,5-O-二咖啡酰-3-O-苹果酰-奎尼酸	Phenolic acids	酚酸类	Phenolic acids	酚酸类	C29H28O16	631.14	469.11	632.138	[M-H]-	2	-	-	441915	393077	315028	1.15002e+06	63005.7	-
Waxn004903	3,5-Di-O-caffeoyl-1-O-(2,4-dimaloyl)-quinic acid	3,5-二-O-咖啡酰-1-O-(2,4-二苹果酰)-奎尼酸	Phenolic acids	酚酸类	Phenolic acids	酚酸类	C33H32O20	747.15	585.12	748.149	[M-H]-	3	-	-	128918	151248	135802	415968	17312	-
Waxn005122	1,4-O-dicaffeoyl-3-O-succinoyl-quinic acid	1,4-O-二咖啡酰-3-O-琥珀酰-奎尼酸	Phenolic acids	酚酸类	Phenolic acids	酚酸类	C29H28O15	615.14	191.06	616.143	[M-H]-	3	-	-	7315.58	7315.58	7315.58	21946.7	36577.9	-
Waxn005284	1,5-O-dicaffeoyl-3-O-p-coumarin-glucose	1,5-O-二咖啡酰-3-O-对香豆酰-葡萄糖	Phenolic acids	酚酸类	Phenolic acids	酚酸类	C33H30O14	649.18	487.15	650.164	[M-H]-	3	-	-	74662.4	99047.2	79186.4	252896	126235	-
Waxn005373	1,5-O-dicaffeoyl-3-O-dimethylmalyl-quinic acid	1,5-O-二咖啡酰-3-O-二甲基苹果酰-奎尼酸	Phenolic acids	酚酸类	Phenolic acids	酚酸类	C31H32O16	659.17	497.13	660.17	[M-H]-	3	-	-	6474.77	6474.77	6474.77	19424.3	32373.9	-
Waxn005515	1,5-O-dicaffeoyl-3-O-succinoyl-quinic acid	1,5-O-二咖啡酰-3-O-琥珀酰-奎尼酸	Phenolic acids	酚酸类	Phenolic acids	酚酸类	C29H28O15	615.14	191.06	616.143	[M-H]-	3	-	-	257170	233877	230858	721905	46171.7	-
Waxn007088	6-O-(2-Hydroxy-5-carboxyphenyl)apigenin	6-O-(2-羟基-5-羧基苯基)芹菜素	Flavonoids	黄酮	Other Flavonoids	其它类黄酮	C22H14O8	405.06	285.04	406.069	[M-H]-	3	-	-	42802.2	15024.5	36373.3	94200.1	13568.2	-
mws0072	Apigenin-5-O-glucoside	芹菜素-5-O-葡萄糖苷	Flavonoids	黄酮	Flavones	黄酮	C21H20O10	433.11	271.06	432.106	[M+H]+	1	28757-27-9	-	8.03382e+06	1.27887e+07	1.18201e+07	3.26426e+07	3.42376e+06	-
Waymn03477	(2S,3S,4S,5R,6R)-3-(3-benzoyloxy-2-hydroxypropoxy)-3,4,5-trihydroxyoxane-2-carboxylic acid	(2S,3S,4S,5R,6R)-3-(3-benzoyloxy-2-hydroxypropoxy)-3,4,5-trihydroxyoxane-2-carboxylic acid	Phenolic acids	酚酸类	Phenolic acids	酚酸类	C16H20O10	371.1	121.03	372.106	[M-H]-	2	-	-	2.91815e+06	2.57764e+06	2.76859e+06	8.26439e+06	1.44154e+06	-
MWStz394	Homoeriodictyol 7-O-glucoside*	高圣草素-7-O-葡萄糖苷*	Flavonoids	黄酮	Flavanones	二氢黄酮	C22H24O11	465.14	303.09	464.132	[M+H]+	1	14982-11-7	-	1.13806e+07	1.24476e+07	9.78805e+06	3.36162e+07	3.77739e+06	-
Wayn004603	Tricetin 3'-glucuronide*	五羟基黄酮 3'-葡萄糖醛酸*	Flavonoids	黄酮	Flavones	黄酮	C21H18O13	477.07	301.04	478.075	[M-H]-	3	-	-	196752	366984	279679	843415	39350.3	-
Wayn005694	Tricetin 5-(2''-dihydroxybenzoylglucoside)	五羟基黄酮 5-(2''-二羟基苯甲酰基葡萄糖苷)	Flavonoids	黄酮	Flavones	黄酮	C28H24O15	599.1	301.04	600.111	[M-H]-	3	-	-	37052.1	22081.6	34738	93871.7	7361.84	-
Wbmn006600	3,4-Dihydro-4-(4-hydroxy-3-methoxyphenyl)-3-(hydroxymethyl)-6,7-dimethoxy-(3R,4S)-2-naphthalenecarboxaldehyde	3,4-二氢-4-(4-羟基-3-甲氧基苯基)-3-(羟甲基)-6,7-二甲氧基-2-萘二甲醛	Lignans and Coumarins	木脂素和香豆素	Lignans	木脂素	C21H22O6	369.13	339.09	370.142	[M-H]-	3	-	-	32316.1	28884.2	38000.8	99201.1	24883.2	-
PDP009337	Eriodictyol 7-O-sophoroside*	圣草酚 7-O-槐糖苷*	Flavonoids	黄酮	Flavanones	二氢黄酮	C27H32O16	613.17	289.07	612.169	[M+H]+	1	-	-	1.20718e+07	1.12869e+07	1.1667e+07	3.50256e+07	6.70472e+06	-
HJN055	Dihydrocharcone-4'-O-glucoside*	二氢查耳酮-4'-O-葡萄糖苷*	Flavonoids	黄酮	Chalcones	查耳酮	C21H24O10	435.13	273.08	436.137	[M-H]-	1	-	-	1.16483e+07	1.11795e+07	1.38491e+07	3.66769e+07	1.06265e+07	-
Lmmp003903	Kaempferol-3-O-(2''-O-acetyl)glucoside*	山柰酚-3-O-(2''-O-乙酰)葡萄糖苷*	Flavonoids	黄酮	Flavonols	黄酮醇	C23H22O12	491.12	287.05	490.111	[M+H]+	1	-	-	1.29043e+07	1.26999e+07	1.12742e+07	3.68784e+07	1.05614e+06	-
PDN152989	Naringenin 7-O-beta-D-glucoside 6''-acetate:5,7,4'-Trihydroxyflavanone 7-(6-acetylglucoside)*	柚皮素 7-O-β-D-葡萄糖苷 6''-乙酸酯：5,7,4'-三羟基黄烷酮7-(6-乙酰葡萄糖苷)*	Flavonoids	黄酮	Flavanones	二氢黄酮	C23H24O11	475.12	271.06	476.132	[M-H]-	1	252324-55-3	-	1.70199e+07	8.87245e+06	1.11176e+07	3.70099e+07	2.40902e+06	-
MWSslk002	Sophoricoside*	槐角苷*	Flavonoids	黄酮	Isoflavones	异黄酮	C21H20O10	433.11	271.06	432.106	[M+H]+	1	152-95-4	-	1.19159e+07	1.32609e+07	1.28184e+07	3.79952e+07	4.79312e+06	-
pmp000587	Luteolin 7-O-(6''-malonylglucoside)*	木犀草素-7-O-(6''-丙二酰)葡萄糖苷*	Flavonoids	黄酮	Flavones	黄酮	C24H22O14	535.11	287.05	534.101	[M+H]+	1	-	C10103	9.96865e+06	1.54632e+07	1.25962e+07	3.80281e+07	1.51535e+06	-
Wbtn008012	2-hydroxy-8-methoxy-6-methyl-9-oxoxanthene-1-carboxylic acid*	2-hydroxy-8-methoxy-6-methyl-9-oxoxanthene-1-carboxylic acid*	Flavonoids	黄酮	Other Flavonoids	其它类黄酮	C16H12O6	299.05	284.03	300.063	[M-H]-	2	-	-	6.66263e+06	5.33449e+06	6.03015e+06	1.80273e+07	546528	-
Wbtn009057	1,6,8-trihydroxy-2,3,4,7-tetramethoxyxanthen-9-one	1,6,8-三羟基-2,3,4,7-四甲氧基-9-蒽酮	Flavonoids	黄酮	Other Flavonoids	其它类黄酮	C17H16O9	363.07	327.09	364.079	[M-H]-	3	-	-	51205	42340.4	27236.3	120782	33920.8	-
Zmgp003335	Okanin-3',4'-di-O-glucoside*	奥卡宁-3',4'-二-O-葡萄糖苷*	Flavonoids	黄酮	Chalcones	查耳酮	C27H32O16	613.17	289.07	612.169	[M+H]+	1	-	-	1.28904e+07	1.27544e+07	1.31727e+07	3.88174e+07	7.39078e+06	-
Wcgn003981	Methyl 3-O-glucosyl-4-hydroxybenzoate	3-O-葡萄糖基-4-羟基苯甲酸甲酯	Phenolic acids	酚酸类	Phenolic acids	酚酸类	C14H18O9	329.09	167.03	330.095	[M-H]-	2	155112-92-8	-	614781	590384	652825	1.85799e+06	382010	-
Wcgn005541	Cyrtominetin	贯众素	Flavonoids	黄酮	Flavones	黄酮	C17H16O6	315.09	271.09	316.095	[M-H]-	3	95272-99-4	-	56689.1	56689.1	56689.1	170067	283445	-
Wmjn000315	Norathyriol	去甲盖蹄蕨呫吨酮	Flavonoids	黄酮	Flavones	黄酮	C13H8O6	259.03	259.03	260.032	[M-H]-	3	3542-72-1	C10086	100504	98809.6	68201.2	267515	25883.4	-
Wmkn003942	2'-HydroxyIsoxanthohumol	2'-羟基异黄腐醇	Flavonoids	黄酮	Flavanones	二氢黄酮	C21H22O6	369.13	207.1	370.142	[M-H]-	3	-	-	91910.7	78295.6	83688.8	253895	60036.3	-
Wmkn004073	Isoxanthohumol	异黄腐醇	Flavonoids	黄酮	Flavanones	二氢黄酮	C21H22O5	353.14	119.05	354.147	[M-H]-	3	72247-79-1	C22606	133099	75472.2	98703.4	307275	38719.5	-
Wmln000659	3-Methyl-4,8-dihydroxy-3,4-dihydroisocoumarin	3-甲基-4,8-二羟基-3,4-二氢异香豆素	Lignans and Coumarins	木脂素和香豆素	Coumarins	香豆素	C10H10O4	193.07	101.02	194.058	[M-H]-	3	33788-22-6	-	145359	127615	136134	409109	56876	-
Wmmp000181	1´-O-Benzoylsucrose	1´-O-苯甲酰基蔗糖	Phenolic acids	酚酸类	Phenolic acids	酚酸类	C19H26O12	445.13	121.03	446.142	[M-H]-	2	-	-	30451.9	40111.8	35969.8	106533	26517.1	-
Wmyn000213	3,4-di-hydroxyphenethyol alcohol 4-O-β-D-(6'-O-galloyol)-glucopyranoside	3,4-二羟基苯乙醇 4-O-β-D-(6'-O-没食子酰基)-吡喃葡萄糖苷	Phenolic acids	酚酸类	Phenolic acids	酚酸类	C21H24O12	467.11	313.05	468.127	[M-H]-	2	-	-	1.09281e+06	859417	1.0809e+06	3.03313e+06	510963	-
PDP034106	5-hydroxy-2-(4-hydroxyphenyl)-7-{[4,5,6-trihydroxy-3-(hydroxymethyl)oxan-2-yl]oxy}-4H-chromen-4-one*	5-羟基-2-(4-羟基苯基)-7-{[4,5,6-三羟基-3-(羟甲基)氧杂环己烷-2-基]氧基}-4H-黄酮-4-酮*	Flavonoids	黄酮	Flavones	黄酮	C21H20O10	433.11	271.06	432.106	[M+H]+	1	-	-	1.15653e+07	1.44038e+07	1.31098e+07	3.90789e+07	4.49487e+06	-
Wtmn002164	3,4-dimethoxy-2-[(3,4,5-trihydroxy-6-{[(3,4,5-trihydroxy-6-methyloxan-2-yl)oxy]methyl}oxan-2-yl)oxy]xanthen-9-one	3,4-二甲氧基-2-[(3,4,5-三羟基-6-{[(3,4,5-三羟-6-甲基氧代-2-基)氧基]甲基}氧代-6-氧基]黄原-9-酮	Flavonoids	黄酮	Other Flavonoids	其它类黄酮	C27H32O14	579.16	579.16	580.179	[M-H]-	2	-	-	220806	211637	221302	653745	87748	-
Xmbn007315	Chestnutlignansoide	栗木脂苷	Lignans and Coumarins	木脂素和香豆素	Lignans	木脂素	C26H34O10	505.3	343.16	506.215	[M-H]-	3	-	-	80965.6	65564.6	79788.1	226318	13112.9	-
Xmdn001002	Trans-hinokiresinol	反-异扁柏脂素	Lignans and Coumarins	木脂素和香豆素	Lignans	木脂素	C17H16O2	251.12	164.08	252.115	[M-H]-	3	17676-24-3	-	356339	197855	391642	945836	125993	-
Xmyn004302	Ginkgoside A	银杏糖苷 A	Phenolic acids	酚酸类	Phenolic acids	酚酸类	C20H34O11	449.24	259.06	450.21	[M-H]-	3	-	-	1.51713e+06	1.13434e+06	1.3166e+06	3.96808e+06	1.1707e+06	-
Safn007426	Naringenin 7-O-β-D-glucoside 6''-acetate*	柚皮素 7-O-β-D-葡萄糖苷 6''-乙酸酯*	Flavonoids	黄酮	Flavones	黄酮	C23H24O11	475.13	271.07	476.132	[M-H]-	1	-	-	1.46291e+07	1.13794e+07	1.32888e+07	3.92973e+07	4.50589e+06	-
Lmmn003398	Kaempferol-3-O-(6''-O-acetyl)glucoside	山柰酚-3-O-(6''-O-乙酰)葡萄糖苷	Flavonoids	黄酮	Flavonols	黄酮醇	C23H22O12	489.11	285.04	490.111	[M-H]-	1	-	-	1.67721e+07	9.86174e+06	1.27308e+07	3.93647e+07	1.96178e+06	-
Ybnn006457	Artocarpanone	桂木二氢黄素	Flavonoids	黄酮	Flavanones	二氢黄酮	C16H14O6	301.07	151	302.079	[M-H]-	2	-	-	4.40235e+07	3.84959e+07	4.29825e+07	1.25502e+08	1.11233e+07	-
Ymjm000134	7R-Dihydrodehydrodiconferyl alcohol 4-O-β-D-glucopyranoside	7R-二氢脱氢二萜醇 4-O-β-D-吡喃葡萄糖苷	Lignans and Coumarins	木脂素和香豆素	Lignans	木脂素	C25H32O11	507.18	331.07	508.195	[M-H]-	3	-	-	19600	7897.18	9297.86	36795	1579.44	-
Ymjm000147	p-Hydroxyphenyl 6-O-(E)-caffeoyl-β-D-allopyranoside*	对羟基苯基 6-O-(E)-咖啡酰-β-D-别吡喃糖苷*	Phenolic acids	酚酸类	Phenolic acids	酚酸类	C21H22O10	433.11	161.02	434.121	[M-H]-	2	-	-	1.11887e+06	1.01696e+06	1.33314e+06	3.46898e+06	885505	-
Yphn012690	6-Geranylnaringenin; Mimulone; Bonannione A	6-牻牛儿基柚皮素	Flavonoids	黄酮	Flavanones	二氢黄酮	C25H28O5	407.19	407.19	408.194	[M-H]-	3	97126-57-3	-	220787	223791	199621	644199	39924.2	-
ZBN0006	Luteolin-7-O-(6''-malonyl)glucoside-5-O-arabinoside*	木犀草素-7-O-(6''-丙二酰)葡萄糖苷-5-O-阿拉伯糖苷*	Flavonoids	黄酮	Flavones	黄酮	C29H30O18	665.14	285.04	666.143	[M-H]-	3	-	-	322751	498580	401726	1.22306e+06	80831.2	-
ZBN0019	Apigenin-7-O-(2''-feruloyl)glucuronide-4'-O-glucuronide	芹菜素-7-O-(2''-阿魏酰)葡萄糖醛酸苷-4'-O-葡萄糖醛酸苷	Flavonoids	黄酮	Flavones	黄酮	C37H34O20	797.16	269.04	798.164	[M-H]-	3	-	-	37912.9	23661.3	29882.5	91456.7	4732.26	-
ZBN0041	2'-Hydroxygenistein	2'-羟基染料木素	Flavonoids	黄酮	Isoflavones	异黄酮	C15H10O6	285.04	153.02	286.048	[M-H]-	3	1156-78-1	C12134	40225.3	72719.2	79953.9	192898	38113.7	ko00943
ZBN0045	Kaempferol-3-O-(2''-galloyl)glucoside	山柰酚-3-O-(2''-没食子酰)葡萄糖苷	Flavonoids	黄酮	Flavonols	黄酮醇	C28H24O15	599.1	285.04	600.111	[M-H]-	2	76343-90-3	-	720013	728216	846902	2.29513e+06	545045	-
ZBN0046	Kaempferol-3-O-(6''-galloyl)galactoside	山柰酚-3-O-(6''-没食子酰)半乳糖苷	Flavonoids	黄酮	Flavonols	黄酮醇	C28H24O15	599.1	447.09	600.111	[M-H]-	3	-	-	39920.3	16020.7	38192.3	94133.3	3204.14	-
Lmgp004731	Genistein-7-O-galactoside*	染料木素-7-O-半乳糖苷*	Flavonoids	黄酮	Isoflavones	异黄酮	C21H20O10	433.11	271.06	432.106	[M+H]+	1	-	-	1.1766e+07	1.32817e+07	1.4508e+07	3.95557e+07	4.38371e+06	-
ZBN0049	Kaempferol-3-O-(2'',6''-digalloyl)glucoside	山柰酚-3-O-(2'',6''-二没食子酰)葡萄糖苷	Flavonoids	黄酮	Flavonols	黄酮醇	C35H28O19	751.11	465.07	752.122	[M-H]-	3	-	-	305687	249976	300665	856328	148847	-
ZBN0050	Praecoxin B	Praecoxin B	Tannins	鞣质	Tannin	鞣质	C34H26O22	785.08	275.02	786.092	[M-H]-	3	86154-09-8	-	30286.3	26318.8	24096.1	80701.2	36635.9	-
ZBN0056	Kaempferol-3-O-(6'''-p-Coumaroyl)glucosyl-(1→2)-Glucoside-7-O-Rhamnoside	山柰酚-3-O-(6'''-对香豆酰)葡萄糖基-(1→2)-葡萄糖苷-7-O-鼠李糖苷	Flavonoids	黄酮	Flavonols	黄酮醇	C42H46O22	901.24	285.04	902.248	[M-H]-	3	-	-	107208	87209.7	118120	312538	24197.7	-
ZBN0065	6-Hydroxykaempferol-3-O-rutinoside-6-O-glucoside	6-羟基山柰酚-3-O-芸香糖苷-6-O-葡萄糖苷	Flavonoids	黄酮	Flavonols	黄酮醇	C33H40O21	771.2	609.15	772.206	[M-H]-	3	-	-	60385.7	79798.3	55902.6	196087	11180.5	-
ZBN0066	6-Hydroxykaempferol-3,6-O-diglucoside-7-O-glucuronide	6-羟基山柰酚-3,6-O-二葡萄糖苷-7-O-葡萄糖醛酸苷	Flavonoids	黄酮	Flavonols	黄酮醇	C33H38O23	801.17	301.04	802.18	[M-H]-	3	-	-	10760.6	7837.89	12431.5	31030	1567.58	-
ZBN0074	Luteoforol	3',4,4',5,7-五羟基黄烷	Flavonoids	黄酮	Flavanols	黄烷醇类	C15H14O6	289.07	125.02	290.079	[M-H]-	2	13392-26-2	C05907	197590	149236	265872	612698	237645	ko00941
ZBN0088	Quercetin-3-O-(2''-O-Rhamnosyl)rutinoside	槲皮素-3-O-(2''-O-鼠李糖基)芸香糖苷	Flavonoids	黄酮	Flavonols	黄酮醇	C33H40O20	755.2	447.09	756.211	[M-H]-	3	55696-57-6	-	81369.2	66367	62523.8	210260	88490.9	-
ZBN0093	Kaempferol 3-sophorotrioside	山柰酚-3-O-槐三糖苷	Flavonoids	黄酮	Flavonols	黄酮醇	C33H40O21	771.2	609.14	772.206	[M-H]-	3	80714-53-0	C12635	85780.2	59193	81529.1	226502	26333.5	ko00944,ko01110
ZBN0104	Kaempferol-3-O-(6'''-Caffeoyl)glucosyl-(1→2)-Galactoside	山柰酚-3-O-(6'''-咖啡酰)葡萄糖基-(1→2)-半乳糖苷	Flavonoids	黄酮	Flavonols	黄酮醇	C36H36O19	771.18	609.12	772.185	[M-H]-	3	-	-	35201.4	53566.9	51251.4	140020	7040.27	-
ZBN0106	Quercetin-3-O-(2'''-O-feruloyl)sophoroside	槲皮素-3-O-(2'''-O-阿魏酰)槐糖苷	Flavonoids	黄酮	Flavonols	黄酮醇	C37H38O20	801.19	463.09	802.196	[M-H]-	3	-	-	148610	105251	102723	356584	42831.5	-
ZBN0107	Kaempferol-3-O-(6''-Sinapyl)glucosyl-(1→2)-Galactoside	山柰酚-3-O-(6''-芥子酰)葡萄糖基-(1→2)-半乳糖苷	Flavonoids	黄酮	Flavonols	黄酮醇	C38H40O20	815.2	447.09	816.211	[M-H]-	3	-	-	86091.6	41160.7	79959.6	207212	70431.3	-
ZBN0122	Quercetin-3-O-(2''-O-p-Coumaroyl)galactoside	槲皮素-3-O-(2''-O-对香豆酰)半乳糖苷	Flavonoids	黄酮	Flavonols	黄酮醇	C30H26O14	609.12	301.04	610.132	[M-H]-	3	-	-	27812.5	35840.8	25435.8	89089.2	24739.2	-
ZBN0124	Quercetin-3-O-(2''-O-p-Coumaroyl)glucoside	槲皮素-3-O-(2''-O-对香豆酰)葡萄糖苷	Flavonoids	黄酮	Flavonols	黄酮醇	C30H26O14	609.12	301.04	610.132	[M-H]-	3	-	-	33833.7	44522.9	17427.5	95784	15386.8	-
ZBN0126	Quercetin-3-O-(6''-O-galloyl)glucoside*	槲皮素-3-O-(6''-O-没食子酰)葡萄糖苷*	Flavonoids	黄酮	Flavonols	黄酮醇	C28H24O16	615.1	301.04	616.106	[M-H]-	3	56316-75-7	-	41445.2	40498	30204.6	112148	6040.91	-
PDP110961	Gossypetin-8-(6''-ethyl)glucoside*	棉黄素-8-(6''-乙基)葡萄糖苷*	Flavonoids	黄酮	Flavonols	黄酮醇	C23H22O14	523.11	319.05	522.101	[M+H]+	1	-	-	1.00028e+07	1.75896e+07	1.19656e+07	3.9558e+07	433512	-
HJAP018	Myricetin-3-O-(6''-acetyl)glucoside*	杨梅素-3-O-(6''-乙酰)葡萄糖苷*	Flavonoids	黄酮	Flavonols	黄酮醇	C23H22O14	523.1	319.05	522.101	[M+H]+	1	-	-	1.08063e+07	1.76164e+07	1.20516e+07	4.04743e+07	590503	-
ZBN0137	Quercetin-5-O-glucuronide*	槲皮素-5-O-葡萄糖醛酸苷*	Flavonoids	黄酮	Flavonols	黄酮醇	C21H18O13	477.07	301.04	478.075	[M-H]-	3	-	-	175339	408182	225034	808554	35067.8	-
ZBN0138	Luteolin-7-O-glucuronide-5-O-rhamnoside	木犀草素-7-O-葡萄糖醛酸苷-5-O-鼠李糖苷	Flavonoids	黄酮	Flavones	黄酮	C27H28O16	607.13	285.04	608.138	[M-H]-	3	-	-	3.0516e+06	2.8606e+06	4.93073e+06	1.08429e+07	1.03756e+07	-
ZBN0147	Laricitrin-3-O-xyloside	西伯利亚落叶松黄酮-3-O-木糖苷	Flavonoids	黄酮	Flavonols	黄酮醇	C21H20O12	463.09	331.05	464.096	[M-H]-	3	-	-	160377	161156	184866	506398	51581.8	-
ZBN0148	Laricitrin-3-O-rhamnoside	西伯利亚落叶松黄酮-3-O-鼠李糖苷	Flavonoids	黄酮	Flavonols	黄酮醇	C22H22O12	477.1	331.05	478.111	[M-H]-	3	-	-	49770.9	36049.7	36374.3	122195	7209.94	-
Wasdn04148	Phenylacetylglycerol 3-glucuronide	苯乙酰甘油 3-葡萄糖醛酸苷	Phenolic acids	酚酸类	Phenolic acids	酚酸类	C17H22O10	385.11	267.07	386.121	[M-H]-	1	-	-	1.49594e+07	1.41741e+07	1.26166e+07	4.17501e+07	5.10075e+06	-
WapTKC075800	Isoflavone glycoside*	Isoflavone glycoside*	Flavonoids	黄酮	Isoflavones	异黄酮	C21H20O10	433.11	271.07	432.106	[M+H]+	1	34307-23-8	-	1.18672e+07	1.31272e+07	1.67913e+07	4.17856e+07	4.16277e+06	-
ZBN0165	Apigenin 7-(6''-malonylglucoside)	芹菜素-7-O-(6''-O-丙二酰)葡萄糖苷	Flavonoids	黄酮	Flavones	黄酮	C24H22O13	517.1	269.04	518.106	[M-H]-	3	86546-87-4	C10020	291481	195817	284216	771515	125342	-
ZBN0169	Epigallocatechin-3-O-(3,5-O-dimethyl)gallate	表没食子儿茶素-3-O-(3,5-O-二甲基)没食子酸酯	Flavonoids	黄酮	Flavanols	黄烷醇类	C24H22O11	485.11	125.02	486.116	[M-H]-	3	-	-	30452.9	36636	11223.8	78312.6	2244.76	-
Lmyn004949	3,7,3'-Trihydroxyflavone	3,7,3'-三羟基黄酮	Flavonoids	黄酮	Flavones	黄酮	C15H10O5	269.04	133.03	270.053	[M-H]-	1	-	-	1.48349e+07	1.32267e+07	1.40056e+07	4.20672e+07	4.33553e+06	-
ZBN0193	Isorhamnetin-3-O-glucoside-7-O-rhamnoside	异鼠李素-3-O-葡萄糖苷-7-O-鼠李糖苷	Flavonoids	黄酮	Flavonols	黄酮醇	C28H32O16	623.17	315.05	624.169	[M-H]-	3	17331-71-4	-	3631.23	3631.23	3631.23	10893.7	18156.1	-
ZBN0194	catechin-3-O-α-L-rhamnopyranoside	儿茶素-3-O-α-L-吡喃鼠李糖苷	Flavonoids	黄酮	Flavanols	黄烷醇类	C21H24O10	435.13	137.02	436.137	[M-H]-	2	103630-03-1	-	127186	124638	120668	372493	214035	-
ZBN0215	Acacetin-6-C-glucoside	金合欢素-6-C-葡萄糖苷	Flavonoids	黄酮	Flavones	黄酮	C22H22O10	445.11	297.04	446.121	[M-H]-	3	-	-	85682.8	43040.3	52283.1	181006	66337.9	-
ZBN0216	Chrysoeriol-8-C-glucoside (Scoparin)	金圣草黄素-8-C-葡萄糖苷 (金雀花素)	Flavonoids	黄酮	Flavones	黄酮	C22H22O11	461.11	341.06	462.116	[M-H]-	3	301-16-6	-	238987	150511	184906	574403	48576.8	-
ZBN0217	Isoscoparine	金圣草黄素-6-C-葡萄糖苷 (异金雀花素)	Flavonoids	黄酮	Flavones	黄酮	C22H22O11	461.11	313.07	462.116	[M-H]-	3	20013-23-4	C05990	3872.26	3872.26	3872.26	11616.8	19361.3	-
ZBN0218	Tricin-5-O-Glucoside	苜蓿素-5-O-葡萄糖苷	Flavonoids	黄酮	Flavones	黄酮	C23H24O12	491.12	329.07	492.127	[M-H]-	3	32769-00-9	-	794259	649340	661744	2.10534e+06	233273	-
ZBN0229	Tricin-5-O-(6'-O-malonyl)glucoside	苜蓿素-5-O-(6'-O-丙二酰)葡萄糖苷	Flavonoids	黄酮	Flavones	黄酮	C26H26O15	577.12	329.07	578.127	[M-H]-	3	-	-	29752.3	18702	64320.7	112775	3740.4	-
ZBN0233	Chrysoeriol-6-C-glucoside-8-C-glucoside	金圣草黄素-6-C-葡萄糖苷-8-C-葡萄糖苷	Flavonoids	黄酮	Flavones	黄酮	C28H32O16	623.16	461.11	624.169	[M-H]-	3	-	-	44367.6	74664.2	87364.8	206397	8873.52	-
ZBN0243	Tricin-5-O-(4'-O-glucoside)-syringylalcoholether	苜蓿素-5-O-(4'-O-葡萄糖苷)丁香醇醚	Flavonoids	黄酮	Flavones	黄酮	C32H34O15	657.18	329.07	658.19	[M-H]-	3	-	-	2460.57	2460.57	2460.57	7381.71	12302.8	-
ZBN0251	Tricin-7-O-(4'-O-Rhamnoside)-guaiacylglycerol-ether	苜蓿素-7-O-(4'-O-鼠李糖苷)愈创木酰甘油醚	Flavonoids	黄酮	Flavones	黄酮	C33H36O15	671.2	329.07	672.205	[M-H]-	3	-	-	26075.9	29924.8	9594.02	65594.7	1918.8	-
ZBN0255	Tricin-7-O-(2''-feruloyl)glucuronide	苜蓿素-7-O-(2''-阿魏酰)葡萄糖醛酸苷	Flavonoids	黄酮	Flavones	黄酮	C33H30O16	681.15	329.07	682.153	[M-H]-	2	-	-	42530	49343.5	33049.5	124923	57807.9	-
ZBN0257	Tricin-4'-O-(guaiacylglycerol)ether-5-O-glucoside	苜蓿素-4'-O-(愈创木酰甘油)醚-5-O-葡萄糖苷	Flavonoids	黄酮	Flavones	黄酮	C33H36O16	687.19	329.07	688.2	[M-H]-	3	-	-	19615.2	27655.8	17981.6	65252.5	3596.31	-
ZBN0260	Tricin-7-O-guaiacylglycerol-ether-4'-O-glucoside	苜蓿素-7-O-愈创木酰甘油醚-4'-O-葡萄糖苷	Flavonoids	黄酮	Flavones	黄酮	C33H36O16	687.19	329.07	688.2	[M-H]-	3	-	-	17395.5	23341.1	17177.5	57914	3435.49	-
ZBN0268	Tricin-4'-O-(β-guaiacylglycerol)ether-5-O-(6''-acetyl)glucoside	苜蓿素-4'-O-(β-愈创木酰甘油)醚-5-O-(6''-乙酰)葡萄糖苷	Flavonoids	黄酮	Flavones	黄酮	C35H38O17	729.2	329.07	730.211	[M-H]-	3	-	-	13730.5	15510.4	22094.9	51335.8	12085.3	-
ZBN0277	Tricin-5-O-(3'-malonyl)glucoside-7-O-syringylglyceryl ether	苜蓿素-5-O-(3'-丙二酰基)葡萄糖苷-7-丁香甘油醚	Flavonoids	黄酮	Flavones	黄酮	C37H40O20	803.2	329.07	804.211	[M-H]-	3	-	-	26561	10595	6440.98	43597	17349.2	-
ZBN0285	Tricin-7-O-[(6''-Feruloyl)glucuronyl](2→1)glucuronide	苜蓿素-7-O-[(6''-阿魏酰)葡萄糖醛酸基](2→1)葡萄糖醛酸苷	Flavonoids	黄酮	Flavones	黄酮	C39H38O22	857.19	527.11	858.186	[M-H]-	3	-	-	47417.5	41090.2	30797.3	119305	6159.46	-
MWSHY0189	Apigenin 7-O-beta-D-glucoside*	芹菜素-7-O-葡萄糖苷*	Flavonoids	黄酮	Flavones	黄酮	C21H20O10	433.11	271.07	432.106	[M+H]+	1	578-74-5	C04608	1.28554e+07	1.56199e+07	1.38002e+07	4.22756e+07	4.26478e+06	ko00944
ZBN0307	Quercetin-3-O-(2''-O-malonyl)glucoside-7-O-arabinoside	槲皮素-3-O-(2''-O-丙二酰)葡萄糖苷-7-O-阿拉伯糖苷	Flavonoids	黄酮	Flavonols	黄酮醇	C29H30O19	681.13	301.04	682.138	[M-H]-	3	-	-	202518	183466	179049	565034	35809.9	-
ZBN0311	Maplexin B (4-O-Galloyl-1,5-Anhydro-D-Glucitol)	4-O-没食子酰-1,5-脱水-D-葡萄糖醇	Tannins	鞣质	Tannin	鞣质	C13H16O9	315.07	169.01	316.079	[M-H]-	3	-	-	2324.25	2324.25	2324.25	6972.75	11621.2	-
ZBN0312	Ginnalin C (2-O-Galloyl-1,5-Anhydro-D-Glucitol)	条茶槭丙素	Tannins	鞣质	Tannin	鞣质	C13H16O9	315.07	151	316.079	[M-H]-	3	-	-	6585.07	6585.07	6585.07	19755.2	32925.4	-
ZBN0314	Kaempferol coumaroyl xylosyl malonyl glucoside	山柰酚 对香豆酰木糖基丙二酰葡萄糖苷	Flavonoids	黄酮	Flavonols	黄酮醇	C38H36O20	811.17	285.04	812.18	[M-H]-	3	-	-	80194.8	64301.3	79927.6	224424	38194.8	-
MWS20148	Apigenin-4'-O-glucoside*	芹菜素-4'-O-葡萄糖苷*	Flavonoids	黄酮	Flavones	黄酮	C21H20O10	433.11	271.07	432.106	[M+H]+	1	20486-34-4	-	1.49618e+07	1.39396e+07	1.4513e+07	4.34144e+07	4.06347e+06	-
ZBN0371	3,4-Methylenedioxyellagic Acid	3,4-亚甲二氧基鞣花酸	Tannins	鞣质	Tannin	鞣质	C16H8O8	327.01	311.99	328.022	[M-H]-	3	-	-	33308.4	25282	17417.8	76008.1	8104.07	-
ZBN0408	Glucosyl-[6''-(3-hydroxy-3-methylglutaryl)]-Isorhamnetin	葡萄糖基-6''-β-羟基-β-甲基戊二酸半酯-异鼠李素	Flavonoids	黄酮	Flavonols	黄酮醇	C28H30O16	621.15	315.05	622.153	[M-H]-	3	-	-	42050.2	29276	42023.7	113350	5855.21	-
ZBN0419	Gambiriin A1	棕儿茶素 A1	Tannins	鞣质	Tannin	鞣质	C30H28O12	579.15	289.07	580.158	[M-H]-	3	76250-49-2	C17772	117311	87687.6	92382.3	297381	104496	-
Zmhn001793	6-O-Caffeoyl-D-glucose*	6-O-咖啡酰-D-葡萄糖*	Phenolic acids	酚酸类	Phenolic acids	酚酸类	C15H18O9	341.09	179.03	342.095	[M-H]-	1	-	-	1.63052e+07	1.37736e+07	1.48499e+07	4.49287e+07	1.70838e+07	-
Zahn005590	(7'S,8R,8'R)-3,5'-dimethoxy-3',4,9'-trihydroxy-7',9-epoxy-8,8'-lignan	(7'S,8R,8'R)-3,5'-二甲氧基-3',4,9'-三羟基-7',9-环氧-8,8'-木脂素	Lignans and Coumarins	木脂素和香豆素	Lignans	木脂素	C20H24O6	359.15	329.14	360.157	[M-H]-	2	-	-	1.58604e+06	1.32261e+06	1.40645e+06	4.3151e+06	1.49637e+06	-
Zajn002491	Catechin 4'-O-beta-D-glucopyranoside*	儿茶素-4'-β-D-吡喃葡萄糖苷*	Flavonoids	黄酮	Flavanols	黄烷醇类	C21H24O11	451.12	289.07	452.132	[M-H]-	3	-	-	550301	498193	471912	1.52041e+06	351293	-
Zajn005914	Kaempferol-3-O-[2-O-(trans-p-coumaroyl)-3-O-ɑ-D-glucopyranosyl]-ɑ-D-glucopyranoside	山柰酚-3-O-[2-O-(反式-对-香豆酰基)-3-O-ɑ-D-葡萄糖基]-ɑ-D-葡萄糖苷	Flavonoids	黄酮	Flavonols	黄酮醇	C36H36O18	755.18	285.04	756.19	[M-H]-	3	-	-	61873	58779.4	83429.9	204082	23585.3	-
PDP026181	4-[3-(2,3-dihydroxyphenyl)prop-2-enoyloxy]-1,3,5-trihydroxycyclohexane-1-carboxylic acid	4-[3-(2,3-dihydroxyphenyl)prop-2-enoyloxy]-1,3,5-trihydroxycyclohexane-1-carboxylic acid	Phenolic acids	酚酸类	Phenolic acids	酚酸类	C16H18O9	355.1	163.04	354.095	[M+H]+	1	-	-	1.43859e+07	1.45979e+07	1.6566e+07	4.55498e+07	1.20995e+07	-
Zapn005388	Phenylacetic acid	苯乙酸	Phenolic acids	酚酸类	Phenolic acids	酚酸类	C8H8O2	135.04	91.06	136.052	[M-H]-	2	103-82-2	C07086	15598.2	15598.2	15598.2	46794.6	77990.9	ko00360,ko01100
Zapn009595	Sophoraflavanone B	槐黄烷酮 B	Flavonoids	黄酮	Flavanones	二氢黄酮	C20H20O5	339.12	219.08	340.131	[M-H]-	3	53846-50-7	C18023	24245.1	16009.2	22629.2	62883.5	31125.1	-
Zbbn005842	7,4'-Dihydroxyflavone	7,4'-二羟基黄酮	Flavonoids	黄酮	Flavones	黄酮	C15H10O4	253.05	117.04	254.058	[M-H]-	3	2196-14-7	C12123	15475.3	19034.1	20249	54758.3	17575.3	ko00941,ko00943
Zbdn007423	6,7-Dimethoxy-4-chromanone	6,7-二甲氧基-4-二氢色原酮	Flavonoids	黄酮	Other Flavonoids	其它类黄酮	C11H12O4	207.07	192.04	208.074	[M-H]-	3	54013-49-9	-	136579	136055	129330	401965	25181.5	-
Zbfn002396	6-O-Dihydrocaffeoylglucose	6-O-二氢咖啡酰葡萄糖	Phenolic acids	酚酸类	Phenolic acids	酚酸类	C15H20O9	343.1	163.04	344.111	[M-H]-	3	-	-	87833.2	59241.2	47659.5	194734	9531.9	-
Lahp003986	3,4-Dihydro-4-(4'-hydroxyphenyl)-5,7-dihydroxycoumarin glucoside	3,4-二氢-4-(4'-羟基苯基)-5,7-二羟基香豆素 葡萄糖苷	Lignans and Coumarins	木脂素和香豆素	Coumarins	香豆素	C21H22O10	435.13	273.08	434.121	[M+H]+	1	-	-	1.39577e+07	1.5385e+07	1.69194e+07	4.6262e+07	1.40901e+07	-
Zbfn003867	2-O-(3,4-dihydroxyphenylacetyl)-6-O-caffeoylglucoside	2-O-(3,4-二羟基苯乙酰基)-6-O-咖啡酰葡萄糖苷	Phenolic acids	酚酸类	Phenolic acids	酚酸类	C23H24O12	491.12	161.02	492.127	[M-H]-	2	-	-	468233	412714	295237	1.17618e+06	146991	-
Zbfn004208	3-O-(3-Methoxy-4-hydroxybenzoyl)-4-O-caffeoylquinic acid	3-O-(3-甲氧基-4-羟基苯甲酰)-4-O-咖啡酰基奎尼酸	Phenolic acids	酚酸类	Phenolic acids	酚酸类	C24H24O12	503.12	323.08	504.127	[M-H]-	3	-	-	182061	89841.4	177967	449870	115361	-
Zbfn005854	2,6-Di-(4-hydroxycinnamoyl)glucoside	2,6-二-(4-羟基肉桂酰基)葡萄糖苷	Phenolic acids	酚酸类	Phenolic acids	酚酸类	C24H24O10	471.13	163.04	472.137	[M-H]-	3	-	-	81432.4	79127.2	115252	275812	69715.8	-
Zbfn006009	2-Feruloyl-6-(4-hydroxycinnamoyl)glucoside	2-阿魏酰-6-(4-羟基肉桂酰基)葡萄糖苷	Phenolic acids	酚酸类	Phenolic acids	酚酸类	C25H26O11	501.14	163.04	502.147	[M-H]-	3	-	-	99557.6	62842.6	121130	283530	47329.7	-
Zbhn006453	Pedalitin	胡麻黄酮	Flavonoids	黄酮	Flavones	黄酮	C16H12O7	315.05	300.03	316.058	[M-H]-	3	22384-63-0	C10119	621367	506953	500796	1.62912e+06	171582	-
Zbjn002472	Caffeoylquinic acid-glucose-rhamnose-caffeoyl	咖啡酰奎宁酸-葡萄糖-鼠李糖-咖啡酰	Phenolic acids	酚酸类	Phenolic acids	酚酸类	C37H44O21	823.24	191.06	824.237	[M-H]-	3	-	-	134865	122544	139806	397215	89980.5	-
Zbjn003642	1-O-rhamnose-3-O-Caffeoyl Quinic Acid	1-O-鼠李糖-3-O-咖啡酰奎宁酸	Phenolic acids	酚酸类	Phenolic acids	酚酸类	C22H28O13	499.15	191.06	500.155	[M-H]-	3	-	-	247449	263642	312057	823148	372445	-
Zbjn003700	Epicatechin-3-(3''-O-methyl)gallate	表儿茶素-3-(3''-O-甲基)没食子酸酯	Flavonoids	黄酮	Flavanols	黄烷醇类	C23H20O10	455.1	289.07	456.106	[M-H]-	3	83104-86-3	-	190707	158848	221277	570832	232639	-
Zbjn003801	1-O-(6'-O-feruloyl)glucoside-3-O-Caffeoyl Quinic Acid	1-O-(6'-O-阿魏酰)葡萄糖苷-3-O-咖啡酰奎尼酸	Phenolic acids	酚酸类	Phenolic acids	酚酸类	C32H36O17	691.18	353.09	692.195	[M-H]-	3	-	-	1.15498e+06	1.10078e+06	960810	3.21658e+06	545980	-
PDP022559	2',4',7-trihydroxy-flavanone	2'，4'，7-三羟基黄烷酮	Flavonoids	黄酮	Flavanones	二氢黄酮	C15H12O5	273.08	137.02	272.068	[M+H]+	1	-	-	1.70299e+07	1.54717e+07	1.50975e+07	4.75991e+07	1.5764e+07	-
Zbjn005476	1,3,4-Tri-O-Caffeoyl Quinic Acid	1,3,4-三-O-咖啡酰奎宁酸	Phenolic acids	酚酸类	Phenolic acids	酚酸类	C34H30O15	677.15	353.09	678.159	[M-H]-	2	-	-	85776.9	78188.3	72537.7	236503	14507.5	-
Zbjn007174	Kaempferol-3-O-(2''-p-Coumaroyl)glucoside	山柰酚-3-O-(2''-对香豆酰)葡萄糖苷	Flavonoids	黄酮	Flavonols	黄酮醇	C30H26O13	593.13	285.04	594.137	[M-H]-	3	137018-32-7	-	77313.8	48291.2	58218.7	183824	28534.7	-
Zbjn007837	Kaempferol-3-O-(4''-O-p-Coumaroyl)rhamnoside	山柰酚-3-O-(4''-O-对香豆酰)鼠李糖苷	Flavonoids	黄酮	Flavonols	黄酮醇	C30H26O12	577.14	285.04	578.142	[M-H]-	3	-	-	23687.2	23480.6	39299.4	86467.2	47707.9	-
Zbjn008081	Kaempferide*	山柰素*	Flavonoids	黄酮	Flavonols	黄酮醇	C16H12O6	299.06	284.04	300.063	[M-H]-	3	491-54-3	C10098	6.02159e+06	5.31758e+06	5.77932e+06	1.71185e+07	504996	ko00944
Lcyp000676	Isoscopoletin-β-D-glucoside	异莨菪亭-β-D-葡萄糖苷	Lignans and Coumarins	木脂素和香豆素	Coumarins	香豆素	C16H18O9	355.1	163.04	354.095	[M+H]+	1	20186-29-2	-	1.58434e+07	1.52569e+07	1.76833e+07	4.87837e+07	1.21375e+07	-
Zbln003174	4''-O-Acetylverbascoside	4''-O-乙酰基巴豆苷	Phenolic acids	酚酸类	Phenolic acids	酚酸类	C31H38O16	665.21	191.06	666.216	[M-H]-	2	-	-	736916	821841	935685	2.49444e+06	599417	-
Zbln004208	2α,3α-Epoxy-5,7,3',4'-tetrahydroxyflavan-(4β→8)-epicatechin	2α,3α-环氧-5,7,3',4'-四羟基黄烷-(4β→8)-表儿茶素	Tannins	鞣质	Proanthocyanidins	原花青素	C30H24O12	575.12	449.09	576.127	[M-H]-	3	-	-	15589.5	15589.5	15589.5	46768.5	77947.5	-
Zbln004575	Tetrahydrorengyoxide-glucose-caffeoyl	四氢连翘醇氧化物-葡萄糖-咖啡酰	Phenolic acids	酚酸类	Phenolic acids	酚酸类	C23H26O11	477.14	161.02	478.15	[M-H]-	3	-	-	148699	227944	224101	600743	213597	-
Zbln004666	Tetrahydrorengyoxide-glucose-p-coumaroyl	四氢连翘醇氧化物-葡萄糖-对香豆酰	Phenolic acids	酚酸类	Phenolic acids	酚酸类	C23H26O10	461.15	205.05	462.154	[M-H]-	3	-	-	24134.6	9541.02	16159.6	49835.2	1908.2	-
Zbln006102	3,3'-O-Dimethylellagic Acid	3,3'-O-二甲基鞣花酸	Tannins	鞣质	Tannin	鞣质	C16H10O8	329.03	298.98	330.038	[M-H]-	3	2239-88-5	-	53196.1	57949.6	65707.4	176853	71007.3	-
Cmxn004016	Dihydromarein	二氢马里苷	Flavonoids	黄酮	Chalcones	查耳酮	C21H24O11	451.13	289.08	452.132	[M-H]-	1	-	-	1.761e+07	1.44311e+07	1.71789e+07	4.922e+07	2.11357e+07	-
Lmxp011770	Diisobutyl phthalate*	邻苯二甲酸二异丁酯*	Phenolic acids	酚酸类	Phenolic acids	酚酸类	C16H22O4	279.16	149.02	278.152	[M+H]+	1	84-69-5	C15205	1.63316e+07	1.68226e+07	1.7286e+07	5.04402e+07	1.63476e+07	-
Zbnn005489	Limocitrin-7-O-(6''-Acetyl)glucoside	柠檬素-7-O-(6''-乙酰)葡萄糖苷	Flavonoids	黄酮	Flavonols	黄酮醇	C25H26O14	549.12	345.06	550.132	[M-H]-	3	-	-	3108.58	3108.58	3108.58	9325.73	15542.9	-
pme1816	Neochlorogenic acid*	新绿原酸 (5-O-咖啡酰奎宁酸)*	Phenolic acids	酚酸类	Phenolic acids	酚酸类	C16H18O9	353.09	191.06	354.095	[M-H]-	1	906-33-2	C17147	1.77558e+07	1.68769e+07	1.74672e+07	5.20999e+07	1.68781e+07	-
mws2108	Cryptochlorogenic acid (4-O-Caffeoylquinic acid)*	隐绿原酸 (4-O-咖啡酰奎宁酸)*	Phenolic acids	酚酸类	Phenolic acids	酚酸类	C16H18O9	353.09	191.06	354.095	[M-H]-	1	905-99-7	-	1.78443e+07	1.67887e+07	1.84315e+07	5.30646e+07	1.6379e+07	-
Lmlp005572	Galangin 7-glucoside*	高良姜素-7-葡萄糖苷*	Flavonoids	黄酮	Flavonols	黄酮醇	C21H20O10	433.11	271.06	432.106	[M+H]+	1	-	-	1.84943e+07	1.77095e+07	1.70808e+07	5.32847e+07	1.18074e+07	-
Zbqn006065	Datiscetin	3,5,7,2'-四羟基黄酮	Flavonoids	黄酮	Flavonols	黄酮醇	C15H10O6	285.04	133.03	286.048	[M-H]-	2	480-15-9	C10036	1.17484e+07	1.13643e+07	1.23455e+07	3.54583e+07	3.56664e+06	-
Zbrn008158	Chrysoeriol*	金圣草黄素*	Flavonoids	黄酮	Flavones	黄酮	C16H12O6	299.06	284.03	300.063	[M-H]-	3	491-71-4	C04293	4.69914e+06	4.5403e+06	4.91981e+06	1.41593e+07	431251	ko00944
Zbsn004608	Procyanidin A1*	原花青素 A1*	Tannins	鞣质	Proanthocyanidins	原花青素	C30H24O12	575.12	285.04	576.127	[M-H]-	3	103883-03-0	-	114970	96221	111434	322625	185560	-
Zbsn004974	Procyanidin A2*	原花青素 A2*	Tannins	鞣质	Proanthocyanidins	原花青素	C30H24O12	575.12	285.04	576.127	[M-H]-	3	41743-41-3	C10237	94625.8	95537.9	102749	292913	157901	-
Zbsn005918	Chrysoeriol-7-O-(6''-acetyl)glucoside	金圣草黄素-7-O-(6''-乙酰)葡萄糖苷	Flavonoids	黄酮	Flavones	黄酮	C24H24O12	503.12	299.06	504.127	[M-H]-	3	-	-	55135	58834.7	44307.1	158277	8861.42	-
Zbsn007580	Syringetin; 3,5,7,4'-Tetrahydroxy-3',5'-dimethoxyflavone	丁香亭; 3,5,7,4'-四羟基-3',5'-二甲氧基黄酮	Flavonoids	黄酮	Flavonols	黄酮醇	C17H14O8	345.06	330.04	346.069	[M-H]-	3	4423-37-4	C11620	45719.9	33340.9	30281.5	109342	6056.3	ko00944,ko01110
PDP001553	kaempferol 3-O-(2''-O-malonyl)glucoside*	山奈酚 3-O-(2''-O-丙二酰)葡萄糖苷*	Flavonoids	黄酮	Flavonols	黄酮醇	C24H22O14	535.11	287.06	534.101	[M+H]+	1	-	-	1.42702e+07	2.08743e+07	1.84656e+07	5.36102e+07	2.12072e+06	-
Zbxn005761	Taxifolin-3 '- O-acetyl-7-O-formate	花旗松素-3'-O-乙酰基-7-O-甲酸酯	Flavonoids	黄酮	Flavanonols	二氢黄酮醇	C18H14O10	779.11	303.05	390.059	[2M-H]-	3	-	-	16439	14026.5	22767	53232.5	20142.7	-
Wahsn02657	1-O-p-Coumaroyl Octose	1-O-对香豆酰辛糖	Phenolic acids	酚酸类	Phenolic acids	酚酸类	C17H22O10	385.11	163.04	386.121	[M-H]-	1	-	-	1.92471e+07	1.68693e+07	1.95245e+07	5.56409e+07	1.42552e+07	-
Zjbn102516	3,3'-Dihydroxy-5-methoxybibenzyl	3,3'-二羟基-5-甲氧基联苄	Others	其它类	Stilbene	茋类	C15H16O3	243.1	227.07	244.11	[M-H]-	3	-	-	8320.11	8320.11	8320.11	24960.3	41600.6	-
Zken1736	4-Hydroxyphthalate	4-羟基邻苯二甲酸	Phenolic acids	酚酸类	Phenolic acids	酚酸类	C8H6O5	181.02	93.04	182.022	[M-H]-	3	610-35-5	C06680	2.29273e+06	2.19654e+06	2.49646e+06	6.98574e+06	5.37345e+06	-
Zmcn004806	kaempferol-3-p-coumaroyldiglucoside	山柰酚-3-香豆酰双葡萄糖苷	Flavonoids	黄酮	Flavonols	黄酮醇	C36H36O18	755.19	285.04	756.19	[M-H]-	3	-	-	27805.1	30462.7	26174.4	84442.2	16285.9	-
Zmdn002049	Epicatechin-4'-O-β-D-glucopyranoside*	表儿茶素-4'-O-β-D-葡萄糖苷*	Flavonoids	黄酮	Flavanols	黄烷醇类	C21H24O11	451.13	289.07	452.132	[M-H]-	3	-	-	434384	474926	526716	1.43603e+06	380720	-
Zmdn002353	Epicatechin-6-C-β-D-glucopyranoside*	表儿茶素-6-C-β-D-葡萄糖苷*	Flavonoids	黄酮	Flavanols	黄烷醇类	C21H24O11	451.13	289.07	452.132	[M-H]-	3	103215-49-2	-	436315	474800	503496	1.41461e+06	295780	-
Zmdn002400	Epicatechin-3'-O-β-D-glucopyranoside*	表儿茶素-3'-O-β-D-葡萄糖苷*	Flavonoids	黄酮	Flavanols	黄烷醇类	C21H24O11	451.13	289.07	452.132	[M-H]-	3	-	-	463876	485039	584713	1.53363e+06	390378	-
Zmdn003480	Cycloolivil-6-O-glucoside	环橄榄树脂素-6-O-葡萄糖苷	Lignans and Coumarins	木脂素和香豆素	Lignans	木脂素	C26H34O12	537.2	375.15	538.205	[M-H]-	3	-	-	83592.5	109220	116347	309160	16718.5	-
Zmdn003762	Isosyringinoside	异紫丁香酚苷	Lignans and Coumarins	木脂素和香豆素	Lignans	木脂素	C23H34O14	533.19	311.11	534.195	[M-H]-	3	152686-85-6	-	49286.1	34569.3	62450.4	146306	6913.86	-
Zmdn006722	Cubebin	荜澄茄素	Lignans and Coumarins	木脂素和香豆素	Lignans	木脂素	C20H20O6	355.12	219.07	356.126	[M-H]-	3	18423-69-3	C10549	21036	12162.2	15787.5	48985.6	2432.44	-
Zmhn000563	Syringic acid 4-O-rhamnoside	丁香酸-4-O-鼠李糖苷	Phenolic acids	酚酸类	Phenolic acids	酚酸类	C15H20O9	343.1	197.05	344.111	[M-H]-	3	-	-	64660.8	65293.7	83297.3	213252	67380.2	-
Lmmp003817	Kaempferol-3-O-(6''-malonyl)glucoside*	山柰酚-3-O-(6''-丙二酰)葡萄糖苷*	Flavonoids	黄酮	Flavonols	黄酮醇	C24H22O14	535.11	287.05	534.101	[M+H]+	1	81149-02-2	-	1.56221e+07	2.09811e+07	2.03229e+07	5.69262e+07	2.44517e+06	-
Rfp04357	Orobol 7-O-(6''-malonylglucoside)*	Orobol 7-O-(6''-malonylglucoside)*	Flavonoids	黄酮	Flavones	黄酮	C24H22O14	535.11	287.05	534.101	[M+H]+	1	-	-	1.42754e+07	2.24384e+07	2.06544e+07	5.73682e+07	1.97727e+06	-
Zmhn001703	5-O-Galloyl-D-hamamelose*	5-O-没食子酰-D-金缕梅*	Phenolic acids	酚酸类	Phenolic acids	酚酸类	C13H16O10	331.07	169.02	332.074	[M-H]-	2	90275-97-1	-	1.96248e+07	1.79788e+07	1.86006e+07	5.62042e+07	1.57963e+07	-
PDP023447	7-Hydroxy-6-[(3,4,5,6-tetrahydroxyoxan-2-yl)methoxy]chromen-2-one	7-Hydroxy-6-[(3,4,5,6-tetrahydroxyoxan-2-yl)methoxy]chromen-2-one	Lignans and Coumarins	木脂素和香豆素	Coumarins	香豆素	C15H16O9	341.09	179.03	340.079	[M+H]+	1	-	-	2.03626e+07	1.87311e+07	1.87482e+07	5.78418e+07	1.13506e+07	-
Zmhn002227	4-O-beta-D-Glucosyl-sinapate	4-O-葡萄糖基芥子酸	Phenolic acids	酚酸类	Phenolic acids	酚酸类	C17H22O10	385.11	223.06	386.121	[M-H]-	2	-	C02919	331100	205152	255405	791656	41030.3	-
Zmhn002422	1-O-Feruloyl-beta-D-glucose	1-O-阿魏酰-葡萄糖	Phenolic acids	酚酸类	Phenolic acids	酚酸类	C16H20O9	355.1	193.05	356.111	[M-H]-	3	7196-71-6	C17759	1.54979e+07	1.17238e+07	1.31468e+07	4.03685e+07	9.66361e+06	-
Zmhn002424	4-Methoxy-5-methylcoumarin-7-O-sulfate	4-甲氧基-5-甲基香豆素-7-O-硫酸酯	Lignans and Coumarins	木脂素和香豆素	Coumarins	香豆素	C11H10O7S	285.01	205.05	286.015	[M-H]-	3	-	-	16983.6	27861.6	14661.1	59506.3	36608.7	-
Zmhn002750	4-O-(6'-O-Glucosylcaffeoyl)-4-hydroxybenzoic acid	4-O-(6'-O-葡萄糖基咖啡酰)-4-羟基苯甲酸	Phenolic acids	酚酸类	Phenolic acids	酚酸类	C22H22O11	461.11	323.08	462.116	[M-H]-	3	-	-	59859	47983	120695	228537	33563.5	-
Zmhn002764	4-O-(6'-O-Glucosylcaffeoyl)-3,4-dihydroxybenzoic acid	4-O-(6'-O-葡萄糖基咖啡酰)-3,4-二羟基苯甲酸	Phenolic acids	酚酸类	Phenolic acids	酚酸类	C22H22O12	477.11	323.07	478.111	[M-H]-	2	-	-	124968	179964	271662	576594	295677	-
Zmhn002783	5-O-Galloylshikimic acid	5-O-没食子酰莽草酸	Phenolic acids	酚酸类	Phenolic acids	酚酸类	C14H14O9	325.06	169.02	326.064	[M-H]-	3	95719-51-0	-	68342.8	55692.6	41042.1	165078	65185.2	-
Lmgp003989	Dicaffeoylshikimic acid*	二咖啡酰基莽草酸*	Phenolic acids	酚酸类	Phenolic acids	酚酸类	C25H22O11	499.13	163.04	498.116	[M+H]+	1	-	-	2.09713e+07	1.86629e+07	1.96274e+07	5.92616e+07	2.0774e+07	-
Zmhn004909	3,4-Digalloylshikimic acid	3,4-二没食子酰莽草酸	Phenolic acids	酚酸类	Phenolic acids	酚酸类	C21H18O13	477.06	169.01	478.075	[M-H]-	3	-	-	19064.1	21559.1	18977.9	59601	58326	-
Zmln000668	Monogalloyl-diglucose	单没食子酰-二葡萄糖苷	Phenolic acids	酚酸类	Phenolic acids	酚酸类	C19H26O15	493.12	169.01	494.127	[M-H]-	3	-	-	68175.8	83444.1	60729	212349	36413.4	-
Zmln002252	Sideretin	5,7,8-三羟基-6-甲氧基香豆素	Lignans and Coumarins	木脂素和香豆素	Coumarins	香豆素	C10H8O6	223.03	149.03	224.032	[M-H]-	3	2177290-23-0	C22007	411644	406953	405219	1.22382e+06	553733	ko00999,ko01110
Wacyp09192	2,5-O-Di-CinnamylSorbitol	2,5-O-二肉桂酰山梨醇	Phenolic acids	酚酸类	Phenolic acids	酚酸类	C24H30O6	415.21	119.09	414.204	[M+H]+	1	-	-	2.1333e+07	1.82279e+07	1.99567e+07	5.95176e+07	2.50355e+07	-
PDN240019	4-O- beta -D-glucosyl-daphnetin*	4-O-β-D-葡萄糖基-瑞香素*	Lignans and Coumarins	木脂素和香豆素	Coumarins	香豆素	C15H16O9	339.07	177.02	340.079	[M-H]-	1	-	-	2.0943e+07	1.7023e+07	2.21454e+07	6.01113e+07	1.15574e+07	-
Zmpn004713	Isoetin*	Isoetin (5,7,2',4',5'-五羟基黄酮)*	Flavonoids	黄酮	Flavones	黄酮	C15H10O7	301.04	149.03	302.043	[M-H]-	2	1621-84-7	C10079	5.21302e+06	4.38067e+06	4.92112e+06	1.45148e+07	3.28057e+06	-
Zmyn002323	2-Hydroxyphenylacetate	2-羟基苯乙酸	Phenolic acids	酚酸类	Phenolic acids	酚酸类	C8H8O3	151.04	107.05	152.047	[M-H]-	3	614-75-5	C05852	170241	158354	133366	461962	276424	ko00360,ko01100
Zmyn002919	o-Toluate	2-甲基苯甲酸	Phenolic acids	酚酸类	Phenolic acids	酚酸类	C8H8O2	135.04	91.05	136.052	[M-H]-	2	118-90-1	C07215	183147	131119	290303	604569	26223.8	ko01100
Zmyn003613	3,4,5,6-tetrahydroxytetrahydro-2H-pyran-2-yl)methyl (E)-3-(4-hydroxy-3,5-dimethoxyphenyl)acrylate*	3,4,5,6-tetrahydroxytetrahydro-2H-pyran-2-yl)methyl (E)-3-(4-hydroxy-3,5-dimethoxyphenyl)acrylate*	Phenolic acids	酚酸类	Phenolic acids	酚酸类	C17H22O10	385.11	223.06	386.121	[M-H]-	2	-	-	643242	475098	648871	1.76721e+06	383962	-
Zmyn003693	6-Hydroxy-2'-methoxyflavone	6-羟基-2'-甲氧基黄酮	Flavonoids	黄酮	Flavones	黄酮	C16H12O4	267.07	252.04	268.074	[M-H]-	3	61546-59-6	C15203	13002.6	12392.9	19215.1	44610.6	13099.5	-
mws0008	Phenylpropanoate	氢化肉桂酸	Phenolic acids	酚酸类	Phenolic acids	酚酸类	C9H10O2	149.06	105.07	150.068	[M-H]-	3	501-52-0	C05629	30196	33190.8	41571	104958	56650	ko00360,ko01100
Lmdp004892	Kaempferol-3-O-(6''-malonyl)galactoside*	山柰酚-3-O-(6''-丙二酰)半乳糖苷*	Flavonoids	黄酮	Flavonols	黄酮醇	C24H22O14	535.11	287.05	534.101	[M+H]+	1	-	-	1.62252e+07	2.49162e+07	1.98556e+07	6.09969e+07	2.22765e+06	-
Lmbn001162	Cichoriin*	菊苣苷*	Lignans and Coumarins	木脂素和香豆素	Coumarins	香豆素	C15H16O9	339.07	177.02	340.079	[M-H]-	1	531-58-8	C09206	2.17857e+07	1.78739e+07	2.25925e+07	6.22522e+07	1.23241e+07	-
MWSmce341	Butyl isobutyl phthalate*	邻苯二甲酸-1-丁酯-2-异丁酯*	Phenolic acids	酚酸类	Phenolic acids	酚酸类	C16H22O4	279.16	149.03	278.152	[M+H]+	1	17851-53-5	-	2.10011e+07	2.04884e+07	2.09436e+07	6.24331e+07	2.15929e+07	-
mws1015	Esculin*	秦皮甲素; 6,7-二羟基香豆素-6-O-葡萄糖苷*	Lignans and Coumarins	木脂素和香豆素	Coumarins	香豆素	C15H16O9	339.07	177.02	340.079	[M-H]-	1	531-75-9	C09264	2.23917e+07	1.87091e+07	2.16224e+07	6.27233e+07	1.13941e+07	-
mws0036	Hesperidin	橙皮素-7-O-芸香糖苷 (橙皮苷)	Flavonoids	黄酮	Flavanones	二氢黄酮	C28H34O15	609.18	301.09	610.19	[M-H]-	3	520-26-3	C09755	21353.6	21353.6	21353.6	64060.8	106768	-
Wmzn002116	3,5-Dicaffeoylquinic acid	3,5-二咖啡酰奎尼酸	Phenolic acids	酚酸类	Phenolic acids	酚酸类	C25H24O12	515.12	353.09	516.127	[M-H]-	1	-	-	2.22586e+07	2.07265e+07	2.21261e+07	6.51111e+07	1.5476e+06	-
PDP150429	5-hydroxy-2-(4-hydroxyphenyl)-3-[(2S,3R,4S,5S,6R)-3,4,5-trihydroxy-6-(hydroxymethyl)oxan-2-yl]oxychromen-4-one*	5-羟基-2-(4-羟基苯基)-3-[(2S,3R,4S,5S,6R)-3,4,5-三羟基-6-(羟甲基)氧杂环己烷-2-基]氧色烯-4-酮*	Flavonoids	黄酮	Flavonols	黄酮醇	C21H20O10	433.12	271.07	432.106	[M+H]+	1	-	-	1.72205e+07	2.46256e+07	2.35538e+07	6.53999e+07	1.54457e+07	-
Rdp04790	4,5-bis[[(E)-3-(3,4-dihydroxyphenyl)prop-2-enoyl]oxy]-1-hydroxy-cyclohex-2-ene-1-carboxylic acid*	4,5-bis[[(E)-3-(3,4-dihydroxyphenyl)prop-2-enoyl]oxy]-1-hydroxy-cyclohex-2-ene-1-carboxylic acid*	Phenolic acids	酚酸类	Phenolic acids	酚酸类	C25H22O11	499.12	163.04	498.116	[M+H]+	1	-	-	2.23038e+07	1.98718e+07	2.49134e+07	6.70889e+07	1.95394e+07	-
pmn001421	3-O-p-Coumaroylquinic acid	3-O-对香豆酰奎宁酸	Phenolic acids	酚酸类	Phenolic acids	酚酸类	C16H18O8	337.09	191.06	338.1	[M-H]-	1	87099-71-6	-	2.66401e+07	2.05918e+07	2.30273e+07	7.02592e+07	1.81476e+07	-
mws0092	Arctiin	牛蒡子苷	Lignans and Coumarins	木脂素和香豆素	Lignans	木脂素	C27H34O11	533.2	371.15	534.21	[M-H]-	3	20362-31-6	C16915	466417	383045	523227	1.37269e+06	273251	-
mws0097	(+)-Pinoresinol	松脂醇	Lignans and Coumarins	木脂素和香豆素	Lignans	木脂素	C20H22O6	357.13	151.04	358.142	[M-H]-	3	487-36-5	C05366	183086	180830	176064	539980	140608	ko00999,ko01100,ko01110
mws0145	O-Anisic acid (2-Methoxybenzoic acid)	邻茴香酸(2-甲氧基苯甲酸)	Phenolic acids	酚酸类	Phenolic acids	酚酸类	C8H8O3	151.04	93.03	152.047	[M-H]-	3	529-75-9	-	4851.42	4851.42	4851.42	14554.3	24257.1	-
mws0160	3,4-Dihydroxybenzoic Acid Ethyl Ester (Protocatechuic acid ethyl ester)	3,4-二羟基苯甲酸乙酯 (原儿茶酸乙酯)	Phenolic acids	酚酸类	Phenolic acids	酚酸类	C9H10O4	181.05	109.03	182.058	[M-H]-	3	3943-89-3	-	113909	88888.9	84696.5	287494	16939.3	-
mws0179	Chlorogenic acid methyl ester	绿原酸甲酯	Phenolic acids	酚酸类	Phenolic acids	酚酸类	C17H20O9	367.1	190.9	368.111	[M-H]-	2	29708-87-0	-	1.83631e+06	1.65323e+06	1.8516e+06	5.34113e+06	1.45447e+06	-
Salp003173	5-Hydroxycoumarin	5-羟基香豆素	Lignans and Coumarins	木脂素和香豆素	Coumarins	香豆素	C9H6O3	163.04	89.04	162.032	[M+H]+	1	6093-67-0	-	2.12788e+07	2.17183e+07	3.0783e+07	7.37801e+07	1.45685e+07	-
Safn006364	Okanin 4'-(6''-acetylglucoside)	奥卡宁 4'-(6''-乙酰基葡萄糖苷)	Flavonoids	黄酮	Chalcones	查耳酮	C23H24O12	491.12	287.06	492.127	[M-H]-	1	-	-	2.47478e+07	2.32715e+07	2.64454e+07	7.44647e+07	9.30414e+06	-
mws0444	3-Aminosalicylic acid	3-氨基水杨酸	Phenolic acids	酚酸类	Phenolic acids	酚酸类	C7H7NO3	152.04	108.05	153.043	[M-H]-	3	570-23-0	-	128335	128335	128335	385004	641673	-
mws0463	Hesperetin	橙皮素	Flavonoids	黄酮	Flavanones	二氢黄酮	C16H14O6	301.07	164.01	302.079	[M-H]-	3	520-33-2	C01709	185694	121532	164520	471746	43258.6	ko00941
mws0467	Phloretate*	3-(4-羟基苯基)丙酸*	Phenolic acids	酚酸类	Phenolic acids	酚酸类	C9H10O3	165.06	119.05	166.063	[M-H]-	2	501-97-3	C01744	1.77319e+06	1.30625e+06	1.64994e+06	4.72938e+06	1.42909e+06	ko01100
mws0489	alpha-Oxo-benzeneacetic acid	苯乙醛酸	Phenolic acids	酚酸类	Phenolic acids	酚酸类	C8H6O3	149.02	77.04	150.032	[M-H]-	3	611-73-4	C02137	2.86683e+06	2.52553e+06	2.5449e+06	7.93726e+06	1.3207e+06	ko00360,ko01100
PDP002362	7,3',4'-Trihydroxyflavone 7-glucoside*	7,3',4'-三羟基黄酮 7-葡萄糖苷*	Flavonoids	黄酮	Flavones	黄酮	C21H20O10	433.11	271.06	432.106	[M+H]+	1	-	-	2.50246e+07	3.03487e+07	2.99672e+07	8.53404e+07	5.32928e+06	-
Zbrp003982	Sulfurein; Sulfuretin-6-O-glucoside*	硫磺菊苷*	Flavonoids	黄酮	Aurones	橙酮类	C21H20O10	433.11	271.06	432.106	[M+H]+	1	531-63-5	-	2.58818e+07	3.2112e+07	2.77272e+07	8.57209e+07	5.89138e+06	-
mws0744	Dihydromyricetin	二氢杨梅素 (蛇葡萄素)	Flavonoids	黄酮	Flavanonols	二氢黄酮醇	C15H12O8	319.05	193.01	320.053	[M-H]-	3	27200-12-0	C02906	472512	472512	472512	1.41754e+06	2.36256e+06	ko00941,ko01110
Lmmn001643	trans-2-Hydroxycinnamate*	2-羟基肉桂酸*	Phenolic acids	酚酸类	Phenolic acids	酚酸类	C9H8O3	163.04	119.05	164.047	[M-H]-	1	583-17-5	C01772	27452859	2.60472e+07	3.24713e+07	8.59714e+07	5.88022e+07	ko00360,ko00999,ko01100,ko01110
mws0789	Pinocembrin	乔松素 (二氢白杨素)	Flavonoids	黄酮	Flavanones	二氢黄酮	C15H12O4	255.07	151	256.074	[M-H]-	3	480-39-7	C09827	33354.7	41825.6	41260.5	116441	10498	ko00941
MWSmce248	trans-3-Hydroxycinnamate*	3-羟基肉桂酸*	Phenolic acids	酚酸类	Phenolic acids	酚酸类	C9H8O3	163.04	119.05	164.047	[M-H]-	1	14755-02-3	C12621	2.71791e+07	2.53723e+07	3.41547e+07	8.6706e+07	6.72159e+07	ko00360,ko01100
PDP152390	Aromadendrin 4'-glucoside*	香橙素 4'-葡萄糖苷*	Flavonoids	黄酮	Flavonols	黄酮醇	C21H22O11	451.12	289.07	450.116	[M+H]+	1	87314-52-1	-	2.77451e+07	2.84051e+07	3.0921e+07	8.70712e+07	3.06133e+07	-
Lmlp005236	Dihydrokaempferol-3-O-glucoside*	二氢山柰酚-3-O-葡萄糖苷*	Flavonoids	黄酮	Flavanonols	二氢黄酮醇	C21H22O11	451.12	289.08	450.116	[M+H]+	1	31049-08-8	-	2.73262e+07	2.58922e+07	3.39062e+07	8.71246e+07	3.11068e+07	-
mws0908	Glycitein	黄豆黄素	Flavonoids	黄酮	Isoflavones	异黄酮	C16H12O5	283.06	211.04	284.068	[M-H]-	3	40957-83-3	C14536	491845	449740	535948	1.47753e+06	490068	ko00943,ko01110
Lmsp004301	3',5,5',7-Tetrahydroxyflavanone-7-O-glucoside*	3',5,5',7-四羟基黄烷酮-7-O-β-D-葡萄糖苷*	Flavonoids	黄酮	Flavanones	二氢黄酮	C21H22O11	451.12	289.07	450.116	[M+H]+	1	-	-	2.59136e+07	3.22647e+07	3.12731e+07	8.94513e+07	3.07323e+07	-
Rfn045898	4-Hydroxybenzoic acid glucoside	4-羟基苯甲酸葡糖苷	Phenolic acids	酚酸类	Phenolic acids	酚酸类	C13H16O8	299.08	137.02	300.084	[M-H]-	1	-	-	3.06716e+07	2.91043e+07	3.07169e+07	9.04929e+07	1.19829e+07	-
mws0918	Prunetin*	樱黄素*	Flavonoids	黄酮	Isoflavones	异黄酮	C16H12O5	283.06	268.04	284.068	[M-H]-	3	552-59-0	C10521	201875	180955	182399	565230	36191	ko00943
mws0919	Afzelin	山柰酚-3-O-鼠李糖苷 (阿福豆苷)(番泻叶山柰苷)	Flavonoids	黄酮	Flavonols	黄酮醇	C21H20O10	431.1	285.04	432.106	[M-H]-	3	482-39-3	C16911	769064	714121	600655	2.08384e+06	369078	ko00944
PDP152320	Stepposide*	Stepposide*	Flavonoids	黄酮	Flavanones	二氢黄酮	C21H22O11	451.12	289.07	450.116	[M+H]+	1	20194-60-9	-	3.02889e+07	3.10477e+07	3.66308e+07	9.79674e+07	3.32737e+07	-
mws0988	Rhamnetin	鼠李素	Flavonoids	黄酮	Flavonols	黄酮醇	C16H12O7	315.05	165.04	316.058	[M-H]-	2	90-19-7	C10176	37524.8	35721.9	39537	112784	15139.4	-
mws1000	Fustin	黄颜木素	Flavonoids	黄酮	Flavanonols	二氢黄酮醇	C15H12O6	287.06	149.02	288.063	[M-H]-	2	20725-03-5	C01378	90323.5	78044.6	82662.7	251031	395047	ko00941
MWS20145	Eriodictyol-7-O-glucoside	圣草酚-7-O-葡萄糖苷	Flavonoids	黄酮	Flavanones	二氢黄酮	C21H22O11	451.12	289.07	450.116	[M+H]+	1	38965-51-4	-	3.04339e+07	3.28065e+07	3.488e+07	9.81204e+07	2.9538e+07	-
PDP003474	Eriodictyol 5-O-glucoside	圣草酚-5-O-葡萄糖苷	Flavonoids	黄酮	Flavanones	二氢黄酮	C21H22O11	451.12	289.07	450.116	[M+H]+	1	103617-12-5	-	3.20635e+07	3.26167e+07	3.57492e+07	1.00429e+08	3.21163e+07	-
mws1066	Narirutin	柚皮素-7-O-芸香糖苷(芸香柚皮苷)	Flavonoids	黄酮	Flavanones	二氢黄酮	C27H32O14	579.17	271.06	580.179	[M-H]-	3	14259-46-2	C09793	3530.37	3530.37	3530.37	10591.1	17651.9	-
Lmqn006260	2',3',4',5,7-pentahydroxyflavone*	2',3',4',5,7-五羟基黄酮*	Flavonoids	黄酮	Flavones	黄酮	C15H10O7	301.04	151	302.043	[M-H]-	1	-	-	4.09506e+07	3.5901e+07	3.85185e+07	1.1537e+08	1.04746e+07	-
pme3514	Morin*	桑色素*	Flavonoids	黄酮	Flavonols	黄酮醇	C15H10O7	301.04	151	302.043	[M-H]-	1	480-16-0	C10105	4.52769e+07	3.72831e+07	3.91639e+07	1.21724e+08	9.62994e+06	-
mws1094	Dihydrokaempferol	香橙素 (二氢山柰酚)	Flavonoids	黄酮	Flavanonols	二氢黄酮醇	C15H12O6	287.06	259.07	288.063	[M-H]-	2	480-20-6	C00974	3.97802e+06	2.89174e+06	2.8165e+06	9.68625e+06	3.43892e+06	ko00941,ko01100,ko01110
mws1176	Anhydroglycinol	3,9-二羟基紫檀烯	Flavonoids	黄酮	Isoflavones	异黄酮	C15H10O4	253.05	225.05	254.058	[M-H]-	2	67685-22-7	C10200	91000.4	100605	106447	298052	35250.9	ko00943,ko01110
PDP152993	Coccinoside B	Coccinoside B	Flavonoids	黄酮	Flavones	黄酮	C21H22O11	451.12	163.05	450.116	[M+H]+	1	146555-77-3	-	4.22127e+07	4.58315e+07	4.33855e+07	1.3143e+08	5.67218e+07	-
mws1326	8-Hydroxykaempferol	草棉黄素	Flavonoids	黄酮	Flavonols	黄酮醇	C15H10O7	301.04	211.04	302.043	[M-H]-	2	527-95-7	C02806	597890	495708	497246	1.59084e+06	137273	-
ZBN0352	Quercetin-5-O-β-D-glucoside*	槲皮素-5-O-β-D-葡萄糖苷*	Flavonoids	黄酮	Flavonols	黄酮醇	C21H20O12	463.09	301.04	464.096	[M-H]-	1	-	-	3.86496e+07	4.16097e+07	6.11549e+07	1.41414e+08	4.1506e+07	-
mws1360	Aromadendrin-3-O-rhamnoside; Engeletin	香橙素-3-O-鼠李糖苷; 黄杞苷	Flavonoids	黄酮	Flavanonols	二氢黄酮醇	C21H22O10	433.11	269.04	434.121	[M-H]-	3	572-31-6	-	73054.8	49220.7	81621.9	203897	107573	-
mws1434	Isovitexin	芹菜素-6-C-葡萄糖苷 (异牡荆素)	Flavonoids	黄酮	Flavones	黄酮	C21H20O10	431.1	311.05	432.106	[M-H]-	3	38953-85-4	C01714	102639	101935	101906	306480	123304	ko00944
mws1519	Eriocitrin	圣草次苷	Flavonoids	黄酮	Flavanones	二氢黄酮	C27H32O15	595.17	287.06	596.174	[M-H]-	3	13463-28-0	C09732	63644.4	70036.3	63286.9	196968	12657.4	-
mws1521	Salicin	水杨苷	Phenolic acids	酚酸类	Phenolic acids	酚酸类	C13H18O7	285.1	121.03	286.105	[M-H]-	3	138-52-3	C01451	141812	138500	183584	463896	27699.9	ko00010
mws1329	Quercimeritrin*	槲皮素-7-O-葡萄糖苷*	Flavonoids	黄酮	Flavonols	黄酮醇	C21H20O12	463.09	301.04	464.096	[M-H]-	1	491-50-9	C12639	3.94882e+07	4.35349e+07	6.12138e+07	1.44237e+08	4.78544e+07	-
mws2118	Phlorizin	根皮苷	Flavonoids	黄酮	Chalcones	查耳酮	C21H24O10	435.13	167.04	436.137	[M-H]-	2	60-81-1	C01604	489766	402561	408715	1.30104e+06	476176	ko00941,ko01110
mws2184	Ethyl caffeate	咖啡酸乙酯	Phenolic acids	酚酸类	Phenolic acids	酚酸类	C11H12O4	207.07	135.04	208.074	[M-H]-	3	102-37-4	-	802455	778491	720916	2.30186e+06	135754	-
PDP191874	3-(2,4-dihydroxyphenyl)-1-(3,4,5-trihydroxyphenyl)prop-2-en-1-one*	3-(2,4-二羟基苯基)-1-(3,4,5-三羟基苯基)丙-2-烯-1-酮*	Flavonoids	黄酮	Chalcones	查耳酮	C15H12O6	289.07	153.02	288.063	[M+H]+	1	-	-	5.2868e+07	4.26654e+07	4.98274e+07	1.45361e+08	6.15171e+07	-
mws2213	trans-Cinnamate	肉桂酸	Phenolic acids	酚酸类	Phenolic acids	酚酸类	C9H8O2	147.05	103.06	148.052	[M-H]-	3	140-10-3	C00423	184190	163359	173651	521200	82968.4	ko00130,ko00360,ko00940,ko00996,ko00999,ko01100,ko01110
mws2367	Salidroside	红景天苷	Phenolic acids	酚酸类	Phenolic acids	酚酸类	C14H20O7	299.11	119.05	300.121	[M-H]-	2	10338-51-9	C06046	265756	129022	195739	590518	102428	ko00350,ko01100
mws4085	Sinapate	芥子酸	Phenolic acids	酚酸类	Phenolic acids	酚酸类	C11H12O5	223.06	193.02	224.069	[M-H]-	3	530-59-6	C00482	399574	418992	432567	1.25113e+06	649930	ko00940,ko01100,ko01110
mws4183	Quercetin-3-O-arabinoside	槲皮素-3-O-阿拉伯糖苷(番石榴苷)	Flavonoids	黄酮	Flavonols	黄酮醇	C20H18O11	433.08	300.03	434.085	[M-H]-	3	22255-13-6	-	366739	297433	327996	992168	190864	-
pmb2601	7-Hydroxycoumarin-O-rhamnoside	7-羟基香豆素鼠李糖苷	Lignans and Coumarins	木脂素和香豆素	Coumarins	香豆素	C15H16O7	307.08	161.02	308.09	[M-H]-	3	-	-	1.81319e+06	1.59026e+06	1.70805e+06	5.1115e+06	1.73494e+06	-
pmb2654	Anthranilate-1-O-Sophoroside	邻氨基苯甲酸-1-O-槐糖苷	Phenolic acids	酚酸类	Phenolic acids	酚酸类	C19H27NO12	460.15	117.9	461.153	[M-H]-	3	-	-	1.01782e+06	924813	1.04965e+06	2.99228e+06	114316	-
pmb2723	4-Hydroxycoumarin di-glucoside	4-羟基香豆素 二葡萄糖苷	Lignans and Coumarins	木脂素和香豆素	Coumarins	香豆素	C21H26O13	485.13	323.2	486.137	[M-H]-	3	-	-	707815	536436	525145	1.7694e+06	104647	-
pmb2795	4-Methoxycinnamic acid	4-甲氧基肉桂酸	Phenolic acids	酚酸类	Phenolic acids	酚酸类	C10H10O3	177.06	133.07	178.063	[M-H]-	3	830-09-1	-	134179	139278	119586	393043	171818	-
pmb2848	3(2'-Chlorophenyl)-7-hydroxy-4-phenylcoumarin	3(2'-氯苯基)-7-羟基-4-苯基香豆素	Lignans and Coumarins	木脂素和香豆素	Coumarins	香豆素	C21H13ClO3	347.05	267.08	348.055	[M-H]-	3	263365-35-1	-	4.87748e+06	4.24998e+06	4.56359e+06	1.3691e+07	2.31449e+06	-
pmb2947	Catechin-(4α→8)-catechin-(4α→6)-catechin	儿茶素-(4α→8)-儿茶素-(4α→6)-儿茶素	Flavonoids	黄酮	Flavanols	黄烷醇类	C45H38O18	865.2	407.1	866.206	[M-H]-	3	-	-	15180.6	3436.38	15139.4	33756.4	687.277	-
pmb2975	Isorhamnetin-6-C-Glucoside	异鼠李素-6-C-葡萄糖苷	Flavonoids	黄酮	Flavonols	黄酮醇	C23H26O11	477.14	357.1	478.147	[M-H]-	3	1237479-05-8	-	233752	188877	171747	594376	112726	-
pmb3014	Luteolin-7-O-(6''-eudesmyl)glucoside	木犀草素-7-O-[6''-(3,4,5-三甲氧基苯甲酰)]葡萄糖苷	Flavonoids	黄酮	Flavones	黄酮	C31H30O15	641.15	285.3	642.159	[M-H]-	3	-	-	298442	289648	308048	896138	260491	-
pmb3066	5-O-p-Coumaroylshikimic acid O-glucoside	5-O-对香豆酰莽草酸-O-葡萄糖苷	Phenolic acids	酚酸类	Phenolic acids	酚酸类	C22H26O12	481.14	319.2	482.142	[M-H]-	3	-	-	345892	246439	361953	954283	332024	-
mws0856	Quercetin-4'-O-glucoside (Spiraeoside)*	槲皮素-4'-O-葡萄糖苷 (绣线菊苷)*	Flavonoids	黄酮	Flavonols	黄酮醇	C21H20O12	463.09	301.04	464.096	[M-H]-	1	20229-56-5	-	3.74012e+07	4.55432e+07	6.25145e+07	1.45459e+08	5.22916e+07	-
pmb3075	3-O-p-Coumaroylshikimic acid	3-O-对香豆酰莽草酸	Phenolic acids	酚酸类	Phenolic acids	酚酸类	C16H16O7	319.08	145.03	320.09	[M-H]-	3	-	-	922787	677561	779746	2.38009e+06	906397	-
pmb3093	Esculetin-7-O-quinic acid	秦皮乙素-7-O-奎宁酸	Lignans and Coumarins	木脂素和香豆素	Coumarins	香豆素	C16H16O9	351.07	105.1	352.079	[M-H]-	3	-	-	8.2322e+06	5.07705e+06	6.70883e+06	2.00181e+07	1.77854e+06	-
pmb3142	Salicylic acid-2-O-glucoside	水杨酸-2-O-葡萄糖苷	Phenolic acids	酚酸类	Phenolic acids	酚酸类	C13H16O8	299.08	137.02	300.084	[M-H]-	3	10366-91-3	-	8.4376e+06	6.33168e+06	7.39663e+06	2.21659e+07	4.94895e+06	-
pmb3317	Quinacyl syringic acid	奎宁酰丁香酸	Phenolic acids	酚酸类	Phenolic acids	酚酸类	C16H20O10	371.1	179.1	372.106	[M-H]-	3	-	-	131627	63812.6	109140	304580	32915.9	-
PD0006067	Europetin 3-galactoside*	Europetin 3-galactoside*	Flavonoids	黄酮	Flavonols	黄酮醇	C22H22O13	495.11	333.06	494.106	[M+H]+	1	-	-	5.32611e+07	4.5129e+07	4.8844e+07	1.47234e+08	1.66861e+07	-
MWSN0068	Hyperin*	槲皮素-3-O-半乳糖苷 (金丝桃苷)*	Flavonoids	黄酮	Flavonols	黄酮醇	C21H20O12	463.09	301.04	464.096	[M-H]-	1	482-36-0	C10073	3.97782e+07	5.30856e+07	5.81199e+07	1.50984e+08	5.24724e+07	-
pme0321	Kaempferol-7-O-rhamnoside	山柰酚-7-O-鼠李糖苷	Flavonoids	黄酮	Flavonols	黄酮醇	C21H20O10	431.1	285.04	432.106	[M-H]-	3	20196-89-8	-	483680	470855	331014	1.28555e+06	369653	-
PDP001316	eriodicyol-7-O-6''-malonylglucoside*	碘二环醇-7-O-6''-丙二酰葡萄糖苷*	Flavonoids	黄酮	Flavanones	二氢黄酮	C24H24O14	537.13	289.08	536.117	[M+H]+	1	-	-	6.0892e+07	4.71147e+07	5.11235e+07	1.5913e+08	2.31466e+07	-
HJAP005	Laricitrin-3-O-glucoside*	西伯利亚落叶松黄酮-3-O-葡萄糖苷*	Flavonoids	黄酮	Flavonols	黄酮醇	C22H22O13	495.11	333.07	494.106	[M+H]+	1	39986-90-8	-	5.62555e+07	5.68973e+07	5.17767e+07	1.6493e+08	1.80914e+07	-
pme1201	Phloretin	根皮素	Flavonoids	黄酮	Chalcones	查耳酮	C15H14O5	273.08	167.03	274.084	[M-H]-	2	60-82-2	C00774	21071.2	28758.5	26435.5	76265.2	32831	ko00941,ko01100,ko01110
pme1292	Homogentisate*	高龙胆酸*	Phenolic acids	酚酸类	Phenolic acids	酚酸类	C8H8O4	167.03	123.05	168.042	[M-H]-	3	451-13-8	C00544	3.76276e+06	3.70955e+06	3.7489e+06	1.12212e+07	6.29312e+06	ko00130,ko00350,ko01100,ko01240
pme1299	3,4-Dihydroxymandelate	DL-3,4-二羟基杏仁酸	Phenolic acids	酚酸类	Phenolic acids	酚酸类	C8H8O5	183.03	137.02	184.037	[M-H]-	3	775-01-9	C05580	114745	119791	115968	350504	260079	ko00350,ko01100
pme1598	Hesperetin-5-O-glucoside	橙皮素-5-O-葡萄糖苷	Flavonoids	黄酮	Flavanones	二氢黄酮	C22H24O11	463.12	301.07	464.132	[M-H]-	2	69651-80-5	-	457636	409757	373877	1.24127e+06	170148	-
MWSN0017	Fisetin	漆黄素	Flavonoids	黄酮	Flavonols	黄酮醇	C15H10O6	285.04	135.01	286.048	[M-H]-	1	528-48-3	C10041	5.95997e+07	4.57788e+07	6.03213e+07	1.657e+08	4.38959e+07	-
pme2362	(S)-Mandelate	扁桃酸	Phenolic acids	酚酸类	Phenolic acids	酚酸类	C8H8O3	151.04	107.05	152.047	[M-H]-	3	90-64-2	C01984	862178	848728	890844	2.60175e+06	311508	-
pme2598	3,4-Dihydroxyphenylacetate*	3,4-二羟基苯乙酸*	Phenolic acids	酚酸类	Phenolic acids	酚酸类	C8H8O4	167.03	123.05	168.042	[M-H]-	3	102-32-9	C01161	5.41049e+06	4.71607e+06	5.06923e+06	1.51958e+07	1.08247e+07	ko00350,ko01100
pme2636	Enterodiol	肠二醇	Lignans and Coumarins	木脂素和香豆素	Lignans	木脂素	C18H22O4	301.14	253.12	302.152	[M-H]-	3	80226-00-2	C18166	45329	26062.1	31094.2	102485	46811	-
pme3083	Formylanthranilate	2-(甲酰氨基)苯甲酸	Phenolic acids	酚酸类	Phenolic acids	酚酸类	C8H7NO3	164.04	120.05	165.043	[M-H]-	3	3342-77-6	C05653	9.26555e+06	8.25265e+06	8.46179e+06	2.598e+07	2.13916e+07	ko00380,ko01100
pme3443	Sinapoyl aldehyde	芥子醛	Phenolic acids	酚酸类	Phenolic acids	酚酸类	C11H12O4	207.07	192.04	208.074	[M-H]-	3	4206-58-0	C05610	553279	565089	498935	1.6173e+06	179484	ko00940,ko01100,ko01110
mws0044	Taxifolin	花旗松素(二氢槲皮素)	Flavonoids	黄酮	Flavanonols	二氢黄酮醇	C15H12O7	303.05	125.02	304.058	[M-H]-	1	480-18-2	C01617	6.18627e+07	5.6738e+07	5.74321e+07	1.76033e+08	7.58661e+07	ko00941,ko01100,ko01110
pmn001320	1-O-p-Cumaroylglycerol	1-O-对香豆酰甘油	Phenolic acids	酚酸类	Phenolic acids	酚酸类	C12H14O5	237.08	163.04	238.084	[M-H]-	3	106055-11-2	-	222831	186053	173287	582171	805338	-
pmn001368	Olivil-4,4'-Di-O-glucoside	橄榄树脂素-4,4'-二-O-葡萄糖苷	Lignans and Coumarins	木脂素和香豆素	Lignans	木脂素	C32H44O17	699.25	537.2	700.258	[M-H]-	3	-	-	28501.6	16403.9	21681.6	66587.1	3280.78	-
pmn001371	Eucommin A*	杜仲脂素 A*	Lignans and Coumarins	木脂素和香豆素	Lignans	木脂素	C27H34O12	549.2	387.15	550.205	[M-H]-	3	99633-12-2	C10560	80663.5	107823	102214	290701	45314.5	-
Cmxp004324	Okanin-4'-O-(6''-O-malonyl)glucoside*	奥卡宁-4'-O-(6''-O-丙二酰)葡萄糖苷*	Flavonoids	黄酮	Chalcones	查耳酮	C24H24O14	537.12	289.07	536.117	[M+H]+	1	-	-	4.74623e+07	6.96329e+07	6.64272e+07	1.83522e+08	2.08379e+07	-
mws2212	Caffeate	咖啡酸	Phenolic acids	酚酸类	Phenolic acids	酚酸类	C9H8O4	179.03	135.05	180.042	[M-H]-	1	331-39-5	C01197	7.33072e+07	6.53686e+07	6.40479e+07	2.02724e+08	7.25807e+07	ko00940,ko00996,ko01100,ko01110
pmn001399	2,4,6,4'-Tetrahydroxy-stilbene-2-O-glucoside	2,4,6,4'-四羟基-二苯乙烯-2-O-葡萄糖苷	Others	其它类	Stilbene	茋类	C20H22O9	405.12	243.07	406.126	[M-H]-	3	-	-	181468	92246.1	142493	416208	18449.2	-
PDP226716	6,8,3',4'-Tetrahydroxyflavanone	6,8,3',4'-四羟基黄烷酮	Flavonoids	黄酮	Flavanones	二氢黄酮	C15H12O6	289.07	153.02	288.063	[M+H]+	1	-	-	6.39336e+07	7.48471e+07	6.76273e+07	2.06408e+08	5.9938e+07	-
PDP231290	3-(3,4-dihydroxyphenyl)-1-(3,4,5-trihydroxyphenyl)prop-2-en-1-one*	3-（3,4-二羟基苯基）-1-（3,4,5-三羟基苯基）丙-2-烯-1-酮*	Flavonoids	黄酮	Chalcones	查耳酮	C15H12O6	289.07	153.02	288.063	[M+H]+	1	-	-	6.80696e+07	8.04859e+07	8.12477e+07	2.29803e+08	5.5777e+07	-
PDP011298	(3r,5r)-1,4-bis({[(2e)-3-(3,4-dihydroxyphenyl)prop-2-enoyl]oxy})-3,5-dihydroxycyclohexane-1-carboxylic acid*	(3r,5r)-1,4-双({[(2e)-3-(3,4-二羟基苯基)丙-2-烯酰]氧基})-3,5-二羟基环己烷-1-羧酸*	Phenolic acids	酚酸类	Phenolic acids	酚酸类	C25H24O12	517.14	163.04	516.127	[M+H]+	1	71275-40-6	-	9.81633e+07	8.86328e+07	9.2963e+07	2.79759e+08	6.75537e+07	-
MWSmce346	1,3-Dicaffeoylquinic acid*	1,3-O-双咖啡酰奎宁酸(洋蓟酸)*	Phenolic acids	酚酸类	Phenolic acids	酚酸类	C25H24O12	517.13	163.04	516.127	[M+H]+	1	30964-13-7	C10445	1.02579e+08	9.6664e+07	1.00588e+08	2.99831e+08	6.52157e+07	-
pmn001471	Lancerin	柳叶素; 4-C-β-D-葡萄糖基-1,3,7-三羟基呫吨酮	Flavonoids	黄酮	Other Flavonoids	其它类黄酮	C19H18O10	405.08	285.06	406.09	[M-H]-	3	81991-99-3	C10075	55681.5	54283.1	50778.4	160743	10155.7	-
pmn001476	Euxanthone	1,7-二羟基氧杂蒽酮	Flavonoids	黄酮	Other Flavonoids	其它类黄酮	C13H8O4	227.04	199.04	228.042	[M-H]-	3	529-61-3	C10061	5669.37	2439.5	4189.22	12298.1	10995.1	-
pmn001501	Fargesin	辛夷脂素	Lignans and Coumarins	木脂素和香豆素	Lignans	木脂素	C21H22O6	369.13	204	370.142	[M-H]-	3	31008-19-2	C16957	7886.4	3952.41	7537.37	19376.2	25881.4	-
pmn001513	Digallate	双没食子酸	Phenolic acids	酚酸类	Phenolic acids	酚酸类	C14H10O9	321.03	125.02	322.033	[M-H]-	3	536-08-3	C01572	25690.4	33714.3	6360.42	65765.1	1272.08	-
pmn001515	3-Galloylshikimic acid	3-没食子酰莽草酸	Phenolic acids	酚酸类	Phenolic acids	酚酸类	C14H14O9	325.06	93.03	326.064	[M-H]-	3	110082-91-2	-	29513.7	18875.2	55253.8	103643	23555.2	-
pmn001519	Galloyl Methyl gallate	没食子酰没食子酸甲酯	Phenolic acids	酚酸类	Phenolic acids	酚酸类	C15H12O9	335.04	124	336.048	[M-H]-	3	-	-	5283.25	5283.25	5283.25	15849.8	26416.3	-
pmn001526	1-O,6-O-Digalloyl-beta-D-glucose	1,6-二-O-没食子酰-β-D-葡萄糖	Phenolic acids	酚酸类	Phenolic acids	酚酸类	C20H20O14	483.08	169.01	484.085	[M-H]-	3	-	C04101	38770.9	57303.6	56578.1	152653	44133.9	-
pmn001529	3,4,5-Tri-O-Galloylshikimic acid	3,4,5-三没食子酰莽草酸	Phenolic acids	酚酸类	Phenolic acids	酚酸类	C28H22O17	629.08	169.01	630.086	[M-H]-	3	-	-	65924.8	63964.5	25035.8	154925	58819.6	-
pmn001583	Quercetin-3-O-robinobioside	槲皮素-3-O-洋槐糖苷	Flavonoids	黄酮	Flavonols	黄酮醇	C27H30O16	609.15	300.03	610.153	[M-H]-	2	52525-35-6	-	62940.2	32387.4	30307.6	125635	25525.5	-
pmn001637	Kaempferol-3-O-arabinoside (Juglanin)	山柰酚-3-O-阿拉伯糖苷 (胡桃苷)	Flavonoids	黄酮	Flavonols	黄酮醇	C20H18O10	417.08	285.04	418.09	[M-H]-	3	5041-67-8	-	133979	80097.7	116444	330521	68283.2	-
pmn001659	Dehydrocinnzeylanine	脱水乙酰桂二萜醇	Phenolic acids	酚酸类	Phenolic acids	酚酸类	C22H32O7	407.21	149.1	408.215	[M-H]-	3	-	-	17568.2	9989.53	14009.5	41567.3	15067.6	-
pmn001702	Tetahydroxyflavone-7-O-glucuronide	四羟基黄酮-7-O-葡萄糖醛酸苷	Flavonoids	黄酮	Flavones	黄酮	C21H18O12	461.07	285.05	462.08	[M-H]-	3	-	-	2.73727e+06	3.12074e+06	1.75128e+06	7.60929e+06	104331	-
PD0131880	evolvuside B	evolvuside B	Flavonoids	黄酮	Flavones	黄酮	C21H20O11	449.11	287.06	448.101	[M+H]+	1	-	-	1.06028e+08	1.0318e+08	1.11872e+08	3.2108e+08	1.81139e+07	-
																		1.31145e+10
